# Supplementary material for: Early Clinical Experience with a Polymer-Free Biolimus A9 Drug-Coated Stent in DES-Type Patients Who Are Poor Candidates for Prolonged Dual Anti-Platelet Therapy
Source: PLoS One. 2016 Jun 30;11(6):e0157812. doi: 10.1371/journal.pone.0157812 (PMC4928951; doi:10.1371/journal.pone.0157812)
Supplement: S1 File — (XLSX) [file pone.0157812.s001.xlsx]

## Sheet: Sheet1
1.07 Gender	Age (age days)	Age over 80	Age over 90	ACS	STEMI	NSTEMI	2.04 Cardiogenic Shock Pre-Procedure	2.13 Previous MI	2.14 Previous CABG	2.15 Previous PCI	1.16 Diabetes	2.18 Weight	3.10 Number of Vessels Attempted Not Epicardial Territories	3.11 Number of Lesions Attempted	3.12 Number of Chronic Occlusions Attempted	3.13 Number Restenoses Attempted	3.15 Number Stents Used	3.18 GP IIb/IIIa Drugs Used During Procedure	3.19 Diagnostic Devices Used During Procedure	3.20 Procedural Devices Used	3.21 Athero-Thrombus Removal Devices Used	3.23 Emboli Protection Devices Used	HTN	CVA	PVD	5.06 History of Renal Disease	5.08 Q Wave on ECG	5.15 Arterial Access	5.16 Largest Balloon/Stent Used	5.17 Longest Stented/Treated Segment	5.18 Procedural Complications	Def ST			ID-TLR			Dead 12-months			MACE
1	68.0247	0	0	1	1	0	0	0	0	0	3	83	1	1	0	0	1	0	0	0	0	0	0	0	0	0	0	1	3	38	0	0			0			0			0
1	65.1726	0	0	1	0	1	0	1	0	0	0	80		1	0	0	1	0	0	0	0	0	0	1	0	0	0	1	3.5	18	0	0			0			0			0
1	58.4603	0	0	1	1	0	0	0	0	0	9	105		2	0	0	1	0	0	0	0	0	0	0	0	0	0	1	3.3	38	0	0			0			0			0
1	54.5397	0	0	1	0	1	0	0	0	0	0	68	1	1	0	0	1	0	1	0	0	0	1	0	0	0	0	1	3.5	38	0	0			0			0			0
1	72	0	0	0	0	0	0	0	0	0	0	89	1	1	0	0	1	0	0	0	0	0	1	0	0	0	0	1	2.8	11	0	0			0			0			0
1	74.3671	0	0	0	0	0	0	1	0	1	0	92					1	0	0	0	0	0	1	0	0	0	0	1			0	0			0			0			0
0	88.1644	1	0	0	0	0	0	1	0	1	1	66		3	0	0	3	0	0	0	0	0	1	0	0	0	0	1	3	28	0	0			0			0			0
1	85.8548	1	0	0	0	0	0	1	0	1	0	94		1	1	1	2	0	0	0	0	0	1	0	0	0	0	1	3.5	28	0	0			0			0			0
1	68.4411	0	0	1	0	1	0	0	0	0	0	85		3	0	0	3	0	2	0	0	0	1	0	0	0	0	1	3.5	30	0	0			0			0			0
1	70.7589	0	0	0	0	0	0	1	0	1	0	85					1	0	0	0	0	0	1	0	0	0	0	1			0	0			0			0			0
1	86.9781	1	0	0	0	0	0	0	0	1	0	77		1	0	0	1	0	2	0	0	0	1	0	0	0	0	1	4.5	12	0	0			0			0			0
1	70.5973	0	0	0	0	0	0	0	0	0	0	82	1	1	0	0	1	0	0	0	0	0	1	0	0	0	0	1	3.5	28	0	0			0			0			0
1	67.3178	0	0	1	0	1	0	0	0	0	2	106	3	3	0	0	3	0	0	0	0	0	1	0	0	0	0	1	3.5	18	0	0			0			0			0
1	71.4192	0	0	1	0	1	0	0	0	0	0	77		3	0	0	2	0	0	0	0	0	0	0	0	0	0	1	3.3	36	0	0			0			0			0
0	81.8137	1	0	1	1	0	0	0	0	0	0	102		2	0	0	4	0	0	3	1	0	0	0	0	0	0	1	3.5	22	0	0			0			0			0
1	76.1233	0	0	0	0	0	0	0	1	1	0	84		1	0	0	1	0	0	0	0	0	0	0	0	0	0	1	3.5	9	0	0			0			0			0
1	47.8904	0	0	0	0	0	0	0	0	0	0	73		3	0	0	4	0	0	0	0	0	0	0	0	0	0	1	3.3	28	0	0			0			0			0
1	86.8356	1	0	0	0	0	0	0	0	0	2	58		1	0	0	1	0	0	3	0	0	1	0	0	2	0	1	3	24	0	0			0			0			0
1	70.9644	0	0	1	0	1	0	0	0	0	2	100	2	3	0	0	3	0	0	0	0	0	1	0	0	0	0	1	3.5	18	0	0			1			0			1
0	75.074	0	0	1	0	1	0	0	0	0	1	101		3	0	0	3	0	0	0	0	0	1	0	0	0	0	0	3.5	32	0	0			1			0			1
1	76.7507	0	0	1	0	1	0	0	0	0	0	120		2	0	0	3	0	0	0	0	0	0	0	0	0	0	1	4	24	0	0			0			0			0
0	71.8329	0	0	0	0	0	0	0	0	0	0	77		1	0	0	1	0	0	0	0	0	1	0	0	0	0	1	3.3	16	0	0			0			0			0
1	69.9096	0	0	1	0	1	0	0	0	0	0	110		2	0	0	2	0	6	0	0	0	1	0	0	0	0	1	4	16	0	0			0			0			0
1	68.7616	0	0	0	0	0	0	0	0	0	0	114		1	0	0	1	0	2	0	0	0	1	0	0	0	0	1	3.8	18	0	0			0			0			0
1	80.8466	1	0	1	0	1	0	0	0	0	3	70	1	1	0	0	1	0	0	0	0	0	1	0	0	0	0	1	2.5	12	0	0			0			0			0
1	68.9123	0	0	1	1	0	0	0	0	0	0	73		1	0	0	1	0	0	0	1	0	0	0	0	0	0	1	4.5	18	0	0			0			0			0
1	66.9178	0	0	1	1	0	0	0	0	0	0	71		1	0	0	1	0	0	0	0	0				0	0	1	4.5	20	0	0			0			0			0
0	74.2575	0	0	1	1	0	0	0	0	0	0	58	1	3	0	0	2	0	0	0	0	0	0	0	0	0	0	1	2.8	15	0	0			0			0			0
1	71.3616	0	0	0	0	0	0	0	0	0	0	75		1	0	0	1	3	2	0	0	0	1	0	0	0	0	1	3	32	0	0			0			0			0
1	69.9452	0	0	1	0	1	0	0	0	0	0	98	1	1	0	0	1	0	2	0	0	0	1	0	0	0	0	1	2.3	18	0	0			0			0			0
0	68.7644	0	0	0	0	0	0	0	0	0	0	70	1	2	0	0	1	0	0	0	0	0	1	0	0	0	0	1	4	38	0	0			0			0			0
1	70.2301	0	0	1	0	1	0	0	0	0	0	105		1	0	0	1	0	0	0	0	0	0	0	0	0	0	1	2.5	24	0	0			0			0			0
1	75.3644	0	0	1	1	0	0	0	0	0	2	86.2		1	0	0	1	0	0	0	0	0	1	0	0	9	0	1	3	28	0	0			0			0			0
0	74.8877	0	0	1	0	1	0	0	0	0	0	70	1	2	0	0	2	0	0	0	0	0	1	0	0	0	0	1	3.3	18	0	0			0			0			0
1	88.5945	1	0	1	0	1	0	0	0	0	0	105		1	0	0	1	0	0	0	0	0	0	0	0	0	0	1	4	18	0	0			0			0			0
1	74.7315	0	0	1	1	0	0	0	0	0	0	70		1	0	0	2	0	0	0	1	0	1	0	0	9	0	1	3	23	0	0			0			0			0
1	67.9479	0	0	1	0	1	0	1	0	1	0	107		3	0	0	3	0	0	0	0	0	1	0	0	0	0	1	4	38	0	0			0			0			0
0	79.4493	0	0	0	0	0	0	0	0	0	0	64		3	0	0	3	0	0	0	0	0	1	0	0	0	0	1	3.5	38	0	0			0			0			0
1	80.9945	1	0	0	0	0	0	0	0	0	0	98		2	0	0	2	0	0	3	0	0	1	0	0	4	0	1	4	32	0	0			0			0			0
1	82.8822	1	0	1	0	1	0	1	0	0	0	59.9	1	2	0	0	2	0	0	0	0	0	1	0	0	0	0	1	4	33	0	0			0			0			0
1	68.1096	0	0	1	0	1	0	0	0	0	2	97					1	0	0	0	0	0	1	0	0	0	0	1			0	0			0			0			0
1	67.1233	0	0	0	0	0	0	1	0	0	0	87	1	1	0	0	3		0	0	0	0	1	1	0	1	0	1	3	32	0	0			0			0			0
1	71.0411	0	0	1	0	1	0	0	0	0	0	88	2	2	0	0	1	0	0	0	0	0	1	0	0	0	0	1	3	24	0	0			0			0			0
0	80.5781	1	0	1	0	1	0	0	0	1	0	66		3	0	0	3	0	0	0	0	0	0	0	0	0	0	1	3	24	0	0			0			0			0
1	43.4219	0	0	1	1	0	0	0	0	0	2	127		3	0	0	3	0	0	0	1	0	1	0	0	0	0	1	4	23	0	0			0			0			0
0	83.2137	1	0	0	0	0	0	1	0	0	0	58	1	2	0	0	2		0	0	0	0	1	0	0	0	0	1	3	38	0	0			0			0			0
1	73.2767	0	0	0	0	0	0	1	0	0	2	79	1	1	0	0	1	0	0	0	0	0	1	0	0	0	0	1	2.3	12	0	0			0			0			0
1	69.9233	0	0	1	0	1	0	0	0	0	0	57		2	0	0	2	0	0	0	0	0	0	0	0	0	1	1	3	24	0	0			0			0			0
1	72.8548	0	0	1	0	1	0	0	0	0	0	89		2	0	0	2	0	0	0	0	0	1	0	0	0	0	1	3.5	20	0	0			0			0			0
1	48.4904	0	0	1	1	0	0	0	0	0	0	95		3	0	0	3	0	0	0	1	0	1	0	0	0	0	1	3.5	32	0	0			0			0			0
1	49.0795	0	0	1	1	0	0	0	0	0	0	83	1	1	0	0	1	0	0	0	1	0	0	0	0	0	0	1	4.5	24		0			0			0			0
1	46.1562	0	0	1	0	1	0	0	0	0	0	92	1	1	0	0	2	0	0	6	1	0	0	0	0	0	1	1	3	22	0	0			0			0			0
1	68.9507	0	0	1	1	0	0	0	0	0	0	92	1	2	0	0	2	0	0	0	1	0	0	0	0	0	0	1	3.5	20	0	0			0			0			0
1	69.6192	0	0	1	0	1	0	0	0	0	0	116		2	0	0	2	0	0	0	0	0	1	0	0	0	0	1	4	32	0	0			0			0			0
1	74.6493	0	0	1	1	0	0	0	0	0	0	69.9		1	0	0	1	0	0	0	0	0	1	0	0	0	0	1	2.5	24	0	0			0			0			0
1	77.8712	0	0	0	0	0	0	0	0	0	2	74		2	1	0	3	0	0	10	0	0	1	0	0	0	0	1	3	28	0	0			0			0			0
1	44.2986	0	0	1	0	1	0	0	0	0	0	89		1	0	0	1	0	0	0	0	0	1	0	0	0	0	1			0	0			0			0			0
1	75.1562	0	0	0	0	0	0	0	0	1	0	86	1	1	0	0	1	0	0	0	0	0	1	0	0	0	0	1	4	18	0	0			0			0			0
1	33.0384	0	0	1	0	1	0	0	0	0	0	99	1	1	0	0	1	0	0	0	0	0	0	0	0	0	0	1	4	12	0	0			0			0			0
1	70.4	0	0	1	0	1	0	0	0	0	0	79		2	0	0	2	0	2	0	0	0	1	0	0	0	0	1	2.8	20	0	0			0			0			0
1	87.9507	1	0	1	0	1	0	1	1	0	0	69.9	2	3	0	0	2	0	1	3	0	0	1	0	0	0	0	1	4	12	0	0			0			0			0
1	48.9479	0	0	1	0	1	0	1	0	0	2	96		3	0	0	3	0	3	0	0	0	1	0	0	0	0	1	3.5	33	0	0			0			0			0
1	73.4986	0	0	1	0	1	0	0	1	0	0	68		3	0	0	4	0	0	0	0	0	1	0	0	0	0	1	3.5	38	7	0			0			0			0
0	72.326	0	0	1	1	0	0	0	0	0	0	51		1	0	0	1	0	0	0	0	0	0	0	0	0	0	1	3.5	14	0	0			0			0			0
1	67.7918	0	0	1	0	1	0	0	0	0	0	88		1	0	0	1	0	0	3	0	0	1	0	0	4	0	1	4	32	0	0			0			1			1
1	68.2055	0	0	0	0	0	0	0	0	0	0	83		1	0	0	1	0	2	0	0	0	1	0	0	0	0	0	2.8	14	0	0			0			0			0
1	67.6849	0	0	0	0	0	0	0	0	0	0	80		2	0	0	2	0	0	0	0	0	1	0	0	0	0	1	3.8	36	0	0			0			0			0
1	71.4082	0	0	1	0	1	0	0	0	0	0	110		2	0	0	2	0	0	0	0	0	0	0	0	0	0	1	3.8	20	0	0			0			0			0
1	68.8493	0	0	0	0	0	0	1	0	1	0	87		1	0	0	1	0	0	0	0	0	1	0	0	0	0	1	3.3	20	0	0			0			0			0
1	63.0658	0	0	1	1	0	0	0	0	0	2	84		1	0	0	1	0	0	0	0	0	0	0	0	0	0	1	3	16	0	0			0			0			0
1	66.1397	0	0	0	0	0	0	1	0	0	0	86	1	1	1	0	1	0	0	0	0	0	1	0	0	0	0	1	2.8	32	0	0			0			0			0
0	65.6849	0	0	1	0	1	0	0	0	0	2	110	1	1	0	0	1		0	0	0	0	0	0	0	0	0	1	2.3	24	0	0			0			0			0
1	56.3863	0	0	1	0	1	0	0	0	0	0	68	1	1	0	0	1	0	0	0	0	0	1	0	0	0	0	1	3.3	36	0	0			0			0			0
1	66.4192	0	0	1	0	1	0	0	0	0	0	136		3	0	0	4		1	0	0	0	0	1	0	0	0	1	5	24	0	0			0			0			0
1	65.9507	0	0	1	0	1	0	0	0	0	0	81	3	3	0	0	4	0	0	0	0	0	1	0	0	0	0	1	3	38	0	0			0			0			0
1	61.3507	0	0	1	0	1	0	0	0	0	0	105		3	0	0	1	3	0	0	0	0	0	0	0	0		1			0	0			0			0			0
1	64.8712	0	0	1	0	1	0	0	0	0	0	101	2	3	0	0	3	0	0	0	0	0	0	0	0	0	0	1	3.5	15	0	0			0			0			0
0	64.7014	0	0	1	0	1	0	0	0	0	3	63	2	2	0	0	2	0	0	0	0	0	1	0	0	0	0	1	3	24	0	0			0			0			0
1	63.5151	0	0	1	1	0	0	0	0	0	2	79	1	2	0	0	3		0	0	1	0	1	0	0	0	0	1	3.5	33	0	0			0			0			0
1	46.5808	0	0	1	0	1	0	0	0	0	0	75	2	2	0	0	2	0	0	0	0	0	0	0	0	0	0	1	2.8	38	0	0			0			0			0
1	63.674	0	0	1	0	1	0	1	0	1	0	84	1	2	1	0	4	0	0	0	0	0	1	1	0	0	0	1	3	38	0	0			0			0			0
1	62.6986	0	0	1	0	1	0	0	0	0	3	78		1	0	0	2	1	0	0	0	0	1	0	0	0	0	1	2.5	24	0	0			0			0			0
1	58.6164	0	0	0	0	0	0	0	0	0	0	108		2	0	0	2	0	2	0	0	0	1	0	0	0	0	1	3.5	32	0	0			0			0			0
1	60.4137	0	0	1	1	0	0	0	0	0	0	82	1	1	0	0	1	0	0	0	1	0	1	0	0	0	0	1	3.8	28	0	0			0			0			0
1	57.4904	0	0	1	0	1	0	1	0	0	0	89		1	0	0	1	0	2	0	0	0	1	0	0	0	0	1	3.8	38	0	0			0			0			0
1	57.0384	0	0	1	1	0	0	0	0	0	0	99		1	0	0	1	99	0	0	1	0	0	0	0	0	0	1	3.5	32	0	0			0			0			0
1	66.7671	0	0	0	0	0	0	0	0	0	0	81	1	1	1	0	1	0	0	0	0	0	1	0	0	0	0	1	3.8	28	0	0			0			0			0
1	64.7671	0	0	0	0	0	0	0	0	0	2	95		3	0	0	3		0	0	0	0	1	0	0	0		1	3.5	32	0	0			0			0			0
0	64.1425	0	0	1	0	1		1	0	1	3	81		2	0	0	2	0	2	0	0	0	1	1	0	0	0	0	3	24	0	0			0			0			0
1	62.4137	0	0	1	1	0	0	0	0	0	0	78	1	1	0	0	1	3	0	0	1	0	1	0	0	0	0	1	5	24	0	0			0			0			0
1	65.0877	0	0	0	0	0	0	0	0	0	0	108		3	0	0	3	0	0	0	0	0	1	0	0	0	0	1	4	20	0	0			0			0			0
1	58.3151	0	0	1	1	0	0	0	0	0	0	84	2	2	0	0	2	0	0	0	1	0	1	0	0	0	0	1	4.5	32	0	0			0			0			0
1	66.9507	0	0	1	1	0	0	0	0	0	0	92	1	1	0	0	2	0	0	0	1	0	1	0	0	0	0	1	4	33	0	0			0			0			0
1	66.2219	0	0	1	0	1	0	0	0	0	0	77		1	0	1	1	0	0	0	0	0	0	0	0	0	0	1	2.8	30	0	0			0			0			0
1	58.1233	0	0	1	0	1	0	0	0	0	0	60	1	1	0	0	1	0	1	0	0	0	0	0	0	2	0	1	3	16	0	0			0			0			0
1	58.7616	0	0	0	0	0	0	0	0	0	0	104	1	1	0	0	1	0	0	0	0	0	1	0	0	0	0	1	3	24	0	0			0			0			0
1	59.7863	0	0	1	0	1	0	0	0	0	0	106	1	2	0	0	3	0	0	0	0	0	1	0	0	0	0	1	3.8	28	0	0			0			0			0
1	58.7781	0	0	1	0	1	0	0	0	0	0	78		1	0	0	3	3	0	0	0	0	1	0	0	0	1	0	3.5	15	0	0			0			0			0
1	62.0137	0	0	1	0	1	0	0	0	0	9	80		2	0	0	3	3	0	0	0	0	1	0	0	0	0	1	3	20	0	0			0			0			0
1	60.3589	0	0	1	0	1	0	1	0	0	0	104		4	0	0	4	0	2	0	0	0	1	0	0	0	1	1	2.8	20	0	0			0			0			0
0	63.0575	0	0	0	0	0	0	1	0	1	0	64	1	1	0	1	4	0	2	0	0	0	1	0	0	0	0	1	3.5	38	0	0			1			0			1
1	60.6877	0	0	1	0	1	0	0	0	0	0	150		1	0	0	1	0	0	0	0	0	0	0	0	0	0	1	4	16	0	0			0			0			0
1	65.3863	0	0	0	0	0	0	1	1	0	0	102	1	2	0	0	2	0	0	0	0	0	1	0	0	0	1	0	4.5	20	0	0			0			0			0
1	62.789	0	0	1	1	0	0	0	0	0	0			2	0	0	3	0	0	0	1	0	0	0	0	0	0	1	4	24	0	0			0			0			0
0	58.4055	0	0	1	1	0	0	0	0	0	3	62	1	2	0	0	2	0	0	0	0	0	1	0	0	0	1	1	3.3	30	0	0			0			0			0
1	60.8438	0	0	1	0	1	0	0	0	0	0	73		2	0	0	3	0	0	0	0	0	1	0	0	0	0	1	2.3	16	0	0			0			0			0
1	62.6822	0	0	1	0	1	0	0	0	0	0	78		3	0	0	3	0	0	0	0	0	0	0	0	0	0	1	3.8	36	0	0			0			0			0
1	58.9288	0	0	0	0	0	0	1	1	1	3	96		4	0	1	7	0	0	0	0	0	1	1	1	0	1	1	3	24	0	0			0			0			0
0	65.337	0	0	1	0	1	0	0	0	0	0	92	1	2	0	0	2	0	0	0	0	0	1	0	0	0	0	1	4	12	0	0			1			0			1
1	65.611	0	0	0	0	0	0	0	0	0	0	97		3	0	0	3	0	2	0	0	0	0	0	0	0	0	1			0	0			0			0			0
1	62.6274	0	0	1	0	1	0	0	0	0	0	97		1	0	0	1	0	2	0	0	0	1	0	0	0	0	0	3.5	20	0	0			0			0			0
1	62.6603	0	0	1	1	0	0	0	0	0	0	60	1	1	0	0	3	0	0	0	0	0	0	0	0	0	0	1	3.5	28	0	0			0			1			1
1	64.9808	0	0	1	0	1	0	0	0	0	0	102		1	1	0	2	0	1	0	0	0	0	0	0	0	0	1	3.5	18	0	0			0			0			0
1	59.6247	0	0	1	1	0	0	0	0	0	1	108		1	0	0	1	0	0	0	1	0	0	0	1	0	0	1	3.3	16	0	0			0			0			0
0	65.4877	0	0	1	1	0	0	0	0	0	0	89	1	2	0	0	2	0	0	0	1	0	1	0	0	0	0	1	3	28	0	0			0			0			0
1	65.6795	0	0	1	0	1	0	0	0	0	0	72	1	1	0	0	1	0	0	0	0	0	1	0	0	0	0	1	2.8	20	0	0			0			0			0
1	65.6247	0	0	1	0	1	0	0	0	0	0	106		3	1	0	3	3	0	0	0	0	1	0	0	0	0	1	3.5	32	0	0			0			0			0
1	60.3123	0	0	1	0	1	0	0	9	9	0	79		1	0	0	1	0	0	0	0	0				0	0	1	3	12	0	0			0			0			0
0	61.0411	0	0	1	1	0	0	0	0	0	0	68	1	1	0	0	1	0	0	0	0	0	1	0	0	0	0	1	2.5	14	0	0			0			0			0
1	58.1342	0	0	1	0	1	0	0	0	0	0	107		2	0	0	1	0	0	0	0	0	0	0	0	0	0	1	3.3		0	0			0			0			0
0	58.7452	0	0	0	0	0	0	0	0	1	0	86	1	1	0	0	1	0	0	2	0	0	1	0	0	0	0	1	2.5	32	4	0			0			0			0
1	60.8493	0	0	0	0	0	0	1	1	0	0	88		2	0	0	2	0	0	0	0	0	1	0	0	0	0	1	3	12	0	1			0			0			1
0	65.211	0	0	0	0	0	0	0	0	0	0	61	1	1	0	0	1	0	0	0	0	0	0	0	0	0	0	1	3.5	14	0	0			0			0			0
1	65.4959	0	0	1	0	1	0	1	0	1	0	94		3	0	0	2	0	0	3	0	0	1	0	1	0	0	1	2.8	20	0	0			0			0			0
0	62.4219	0	0	0	0	0	0	0	0	0	0	84					1	0	0	0	0	0	1	0	0	0	0	1			0	0			0			0			0
1	62.3151	0	0	1	0	1	0	0	0	1	0	108	2	2	0	0	2	0	0	0	0	0	0	0	0	0	0	1	4	24	0	0			0			0			0
1	58.4959	0	0	0	0	0	0	0	0	0	0	57	1	1	1	0	3	0	0	0	0	0	0	0	0	0	0	0	3	36	0	0			0			0			0
1	63.8356	0	0	1	1	0	0	0	0	0	2	98.9	2	2	0	0	2	0	0	0	1	0	1	0	0	0	1	1	3.5	28	0	0			0			0			0
1	55.9671	0	0	1	0	1	0	1	0	0	0	113		1	0	0	1	0	0	0	0	0	1	0	0	0	1	1	2.5	16	0	0			0			0			0
1	58.1315	0	0	0	0	0	0	0	0	0	2	86.2		2	0	0	1	0	0	0	0	0	1	0	0	0	0	1	3.3	38	0	0			0			0			0
1	54.3479	0	0	0	0	0	0	0	0	1	0	86		1	0	0	1	0	6	0	0	0	1	0	0	0		1			0	0			0			0			0
1	52.4	0	0	1	0	1	0	0	0	0	0	114		1	0	0	1	0	0	0	0	0	0	0	0	0	0	1	2.8	16	0	0			0			0			0
1	56.4767	0	0	0	0	0		1	0	0	0	96		2	0	0	2	0	0	0	0	0				0	0	1	3	38	0	0			0			0			0
1	56.0849	0	0	0	0	0	0	0	0	0	0	67	2	2	1	0	1	0	0	10	0	0	1	1	0	0	0	0	3.5	16	0	0			0			0			0
0	55.789	0	0	1	0	1	0	0	0	0	0	57		3	0	0	3	0	0	0	0	0	1	0	0	0	0	1	3	18	0	1			0			0			1
1	56.2959	0	0	1	1	0	0	0	0	0	0	79.8	3	2	1	0	3	3	0	0	1	0	0	0	0	0	0	0	4	28	0	0			0			1			1
1	55.1699	0	0	1	0	1	0	0	0	0	0	74		2	0	0	2	0	1;2	0	0	0	1	0	0	1	0	0	3.8	38	0	0			0			0			0
1	54.7507	0	0	1	1	0	0	0	0	0	0	79	1	1	0	0	2	0	0	0	1	0	0	0	0	0	0	1	3.5	36	0	0			0			0			0
0	52.7123	0	0	1	0	1	0	0	0	0	0	95	1	1	0	0	1	0	0	0	0	0	0	0	0	0	1	1	2.8	22	0	0			0			0			0
1	52.5233	0	0	1	1	0	0	0	0	0	0	110	1	1	0	0	1	0	0	0	0	0	1	0	0	0	0	1	4	14	0	0			0			0			0
1	57.1671	0	0	0	0	0	0	0	0	0	0	70	1	1	1	0	2	3	0	0	0	0	1	0	0	0	0	1	2.8	38	0	0			0			0			0
1	56.0137	0	0	0	0	0	0	0	0	0	0	95	1	1	0	0	1	0	0	0	0	0	1	0	0	0	0	1	3.5	12	0	0			0			0			0
1	53.3123	0	0	1	0	1	0	0	0	0	0	87	1	1	1	0	3	0	0	0	0	0	0	0	0	0	0	1	3.5	28	0	0			0			0			0
1	56.7041	0	0	1	1	0	0	0	0	0	0	79	1	2	0	0	3	3	0	0	0	0	1	0	0	0	0	1	3.5	20	0	0			0			0			0
1	56.4849	0	0	1	1	0	0	0	0	0	0	64	1	2	0	0	2	0	0	0	0	0	0	0	0	0	0	0	3	16	0	0			0			0			0
0	56.189	0	0	1	0	1	0	0	0	0	0	83		1	0	0	1	0	2	0	1	0	1	0	0	0	0	1	2.8	24	0	0			0			0			0
1	61.3726	0	0	1	0	1	0	1	0	0	0	103		3	0	0	1	3	0	0	0	0	1	0	0	0	0	1	5	38	0	0			0			0			0
1	59.8438	0	0	1	0	1	0	1	0	1	0	73		3	0	0	3	0	0	0	0	0	1	0	0	0	1	1	3.5	24	0	0			0			0			0
1	52.6192	0	0	0	0	0	0	0	0	0	0	102		2	0	0	2	0	0	0	0	0	1	0	0	0	0	1	3.5	38	0	0			0			0			0
0	58.0164	0	0	0	0	0	0	0	0	0	0	99	1	1	0	0	1	0	6	0	0	0	1	0	0	0	0	1	3.3	15		0			0			0			0
1	56.5753	0	0	0	0	0	0	0	0	0	0	77		1	0	0	1	0	0	0	0	0	0	0	0	0	0	1	3.3	33	0	0			0			0			0
1	53.4603	0	0	1	1	0	0	0	0	0	0	73		1	0	0	1	0	0	0	0	0	0	0	0	0	0	0	2.8	32	0	0			0			0			0
1	53.389	0	0	1	1	0	0	0	0	9	0			1	0	0	1	0	0	0	0	0	0	0	0	0	0	1	3.5	24	0	0			0			0			0
1	67.0658	0	0	0	0	0	0	0	0	0	0	92	1	1	0	0	1	3	0	0	0	0	0	0	0	0	0	1	3.5	18	0	0			0			0			0
1	65.8027	0	0	1	0	1	0	0	0	0	0	92		4	0	0	4	0	0	0	0	0	1	0	0	0	0	1	4	20	0	0			0			0			0
0	66.3699	0	0	1	1	0	0	0	0	0	0	65		1	0	0	1	0	0	0	1	0	0	0	0	0	1	1	3.3	28	0	0			0			0			0
1	65.4137	0	0	1	1	0	0	0	0	0	0	70		1	0	0	1	0	0	0	1	0	1	0	0	0	0	1	4.5	28	0	0			0			0			0
1	66.3589	0	0	1	1	0	0	0	0	0	0	64		1	0	0	1	0	0	0	1	0	0	0	0	0	0	1	4	16	0	0			0			0			0
1	66.6	0	0	1	1	0	0	1	0	1	0	97	1	1	0	0	2	0	0	0	1	0	1	0	0	0	0	1	4	12	0	0			0			0			0
0	67.3068	0	0	1	0	1	0	0	0	0	0	74		2	0	0	2	0	0	0	0	0	0	0	0	0	0	1	3.5	38	0	0			0			0			0
0	67.2712	0	0	1	0	1	0	0	0	0	0	78	2	2	0	0	2	0	0	0	0	0	1	0	0	0	0	1	3.5	32	0	0			0			0			0
1	67.0932	0	0	1	0	1	0	1	0	1	2	96		1	0	0	1	0	0	99	0	0	1	0	0	1	0	1	4	14	0	0			0			0			0
1	66.9205	0	0	1	0	1	0	1	0	1	0	73	1	1	0	1	1	0	2	0	0	0	1	0	0	0	0	1	3.5	11	0	0			1			0			1
1	67.1753	0	0	0	0	0	0	0	0	0	0	105		1	0	0	2	0	0	0	0	0	0	0	0	0	0	1	3.3	24	0	0			0			0			0
1	66.9945	0	0	1	0	1	0	0	0	0	0	76		2	0	0	2	3	0	0	1	0	0	0	0	0	1	1	3.5	28	0	0			0			0			0
1	65.537	0	0	0	0	0	0	0	0	0	1	86.2		1	0	0	1	1	0	0	0	0	1	0	0	0	0	1	2.8	32	0	0			0			0			0
1	64.9397	0	0	0	0	0	0	0	0	0	0	96	1	1	0	0	1	0	2	0	0	0	0	0	0	0	0	1	3.5	20	0	0			0			0			0
1	62.5781	0	0	1	0	1	0	0	0	0	0	122.9	2	4	0	0	2	0	0	0	0	0	1	0	0	0	0	1	3.5	32	0	0			0			0			0
0	66.3699	0	0	1	0	1	0	1	0	1	0	59	1	3	0	0	3	0	2	3	0	0	1	0	0	0	1	1	3.3	24	0	0			0			0			0
0	66.6411	0	0	1	0	1	0	0	0	0	0	59	1	2	0	0	2	0	0	0	0	0	0	0	0	0	0	1	3.5	24	0	0			0			0			0
1	65.6932	0	0	1	0	1	0	0	0	1	2	89	1	2	0	2	2	0	0	0	0	0	1	0	0	0	0	0	3.3	28	0	0			0			0			0
1	66.4411	0	0	1	1	0	0	0	0	0	2	114		1	0	0	1	0	0	0	1	0	0	0	0	0	0	1	4	38	0	0			0			0			0
1	65.5918	0	0	1	1	0	0	0	0	0	0	111	1	1	0	0	1	0	0	0	1	0	0	0	0	0	0	1	4	38	0	0			0			0			0
1	65.6767	0	0	1	0	1	0	1	0	0	2	83		3	1	0	4	3	0	0	0	0	1	0	0	0	0	1	3	32	1	0			0			0			0
1	65.2082	0	0	1	0	1	0	1	0	0	0	59		1	0	0	2	0	0	0	0	0	1	0	0	0	0	1	2.5	12	0	0			0			0			0
1	65.2247	0	0	0	0	0	0	0	0	0	0	90	1	3	1	0	4	0	0	3	0	0	0	0	0	0	0	1	3	22	0	0			0			0			0
1	64.737	0	0	1	0	1	0	1	0	1	2	112	1	1	0	0	3	0	0	0	0	0	1	0	0	0	0	1	2.5	18	0	0			0			0			0
1	64.5288	0	0	0	0	0	0	1	0	1	0	77	1	2	0	0	3	0	0	0	0	0	1	0	0	0	0	1	4	18	0	0			0			0			0
1	64.3808	0	0	0	0	0	0	0	0	0	0	82		1	1	0	3	0	0	0	0	0	1	0	0	0	0	1	3.5	28	0	0			0			0			0
1	65.6301	0	0	1	0	1	0	1	1	0	0	84		3	0	0	3	0	0	0	0	0	1	0	0	0	0	1	4	24	0	0			0			0			0
0	65.2575	0	0	1	1	0	0	0	0	0	0	130		2	0	0	2	1	0	0	0	0	1	0	0	0	0	1	3.5	38	0	0			0			0			0
1	66.6521	0	0	0	0	0	0	0	0	0	0	92	1	1	0	0	1	0	0	0	0	0	1	0	0	0	0	1	3.5	24	0	0			0			0			0
0	66.6712	0	0	1	0	1	0	1	1	0	3	62	1	2	0	0	2	0	0	2	0	0	1	0	0	0	0	1	3.5	32	0	0			0			0			0
1	66.3068	0	0	1	0	1	0	1	0	1	0	89		2	0	0	2	0	0	0	0	0	0	0	0	0	0	1	3	32	0	0			0			1			1
1	66.4384	0	0	0	0	0	0	0	0	1	0	77	1	1	0	0	1	0	2	0	0	0	1	0	0	0	0	1	2.5	32	0	0			0			0			0
1	66.1781	0	0	1	0	1	0	0	0	0	0	93		4	0	0	3	0	0	99	0	0	1	0	0	0	0	1	3.5	20	0	0			0			0			0
0	66.0795	0	0	1	0	1	0	0	0	0	0	82		1	0	0	1	0	6	0	0	0	1	0	0	0	0	1	4.5	18	0	0			0			0			0
1	66.0274	0	0	1	0	1	0	0	0	1	0	88.9	1	1	0	1	1	0	0	0	0	0	1	0	0	0	1	1	3.3	16	0	0			1			0			1
1	65.9041	0	0	0	0	0	0	0	0	0	0	58		1	0	0	1	1	0	0	0	0	0	0	0	0	0	1	2.5	32	0	0			0			0			0
0	65.5123	0	0	1	0	1	0	0	0	0	0	80	1	1	0	0	1	0	0	0	0	0	0	0	0	0	0	1	3.5	16	0	0			0			0			0
1	65.2301	0	0	0	0	0	0	0	0	0	0	83		1	0	0	2	0	0	0	0	0	1	0	0	0	0	1	3.5	38	0	0			0			0			0
1	65.1507	0	0	1	0	1	0	0	0	9	2	112		1	0	0	1	0	0	0	0	0	0	0	0	2	0	1	3.5	24	0	0			0			0			0
1	64.6301	0	0	1	0	1	0	0	0	0	2	104		1	0	0	1	0	0	0	0	0	1	0	0	0	0	1	3.5	38	0	0			0			0			0
1	64.5041	0	0	0	0	0	0	0	0	0	0	70	1	1	0	0	2	0	0	0	0	0	1	0	0	0	0	1	3.8	16	0	0			0			0			0
1	63.9808	0	0	1	0	1	0	0	0	0	0	83		2	0	0	2	0	2	0	0	0	1	0	0	0	0	1	3.5	38	0	0			0			0			0
0	65.6575	0	0	1	0	1	0	0	0	0	2	57	1	1	0	0	1	0	0	0	0	0	0	0	0	0	1	1	3	28	0	0			0			0			0
0	65.8247	0	0	0	0	0	0	0	0	1	0	80	2	2	0	0	2	0	0	0	0	0	1	0	0	0	0	1	3.5	14	0	0			0			0			0
1	62.3726	0	0	1	1	0	0	0	0	0	0	70	1	1	0	0	1	0	0	0	1	0	1	0	0	0	0	1	3.8	38	0	0			0			0			0
1	62.2822	0	0	0	0	0	0	0	0	0	0	93		3	0	0	3	0	0	0	0	0	1	0	0	0	0	1	4	38	0	0			0			0			0
1	65.9808	0	0	1	1	0	0	0	0	0	0	100		1	0		2	0	0	0	1	0	1	0	0	0	0	1	3.5	38	0	0			0			0			0
1	65.9644	0	0	1	0	1	0	1	0	0	2	128		1	0	0	1	0	0	0	0	0	1	1	0	9	0	0	3.5	38	0	0			0			0			0
0	65.4438	0	0	0	0	0	0	0	0	1	0	98	1	1	0	0	1	0	0	0	0	0	1	0	0	0	0	1	3	20	0	0			0			0			0
1	65.337	0	0	1	0	1	0	0	0	0	0	86	2	2	0	0	3	0	0	0	1	0	1	0	0	0	1	1	3.5	23	0	0			0			0			0
1	65.0904	0	0	0	0	0	0	0	0	0	0	74	1	1	0	0	2	0	0	0	0	0	1	0	0	0	0	1	4.5	36	0	0			0			0			0
1	65.2712	0	0	0	0	0	0	0	0	0	0	86		1	0	0	1	0	0	0	0	0	1	1	0	0	0	1	3.5	12	0	0			0			0			0
1	65.9671	0	0	1	0	1	0	0	0	0	0	113	1	1	0	0	1	0	0	0	0	0	1	0	0	0	0	1	5	20	0	0			0			0			0
1	65.7288	0	0	1	0	1	0	0	1	0	2	79		1	0	0	1	0	1	3	0	0	0	0	1	0	0	0	4	28	0	0			0			0			0
1	65.8795	0	0	1	0	1	0	0	0	0	0	71		2	0	0	2	0	0	0	0	0	0	0	0	0	0	1	3.8	28	0	0			0			0			0
0	65.7041	0	0	1	0	1	0	0	0	0	0	60	10	1	0	0	2	0	0	0	0	0	1	0	0	0	0	1	3	36	0	0			0			0			0
0	65.7836	0	0	1	1	0	0	1	0	1	3	96	1	3	0	0	2	0	0	0	0	0	1	0	0	0	0	1	3.5	30	0	0			1			1			1
1	65.074	0	0	1	0	1	0	1	0	1	0	94		1	1	0	3	0	0	0	0	0	0	1	0	0	0	1	3.5	38	0	0			0			0			0
1	65.4137	0	0	1	0	1	0	0	0	1	0	102	1	1	0	0	1	0	1	0	0	0	1	0	0	0	0	1	3.5	28	0	0			0			0			0
1	65.0493	0	0	0	0	0	0	0	0	0	0	89	2	2	0	0	2	0	1	0	0	0	1	0	0	0	0	1	3.8	16	0	0			0			0			0
1	64.6658	0	0	0	0	0	0	1	0	1	0	87		5	0	0	5	0	0	0	0	0	1	0	0	0	0	1	3.5	18	0	0			0			0			0
1	64.3233	0	0	1	0	1	0	0	0	0	0	86		1	0	0	1	0	0	0	0	0	0	0	0	0	0	1	3.5	11	0	0			0			0			0
1	64.3014	0	0	1	0	1	0	0	0	1	0	100	2	3	0	0	3	0	0	0	0	0	1	0	0	0	0	1	3.5	24	0	0			0			0			0
1	64.8986	0	0	0	0	0	0	0	0	0	0	96.2	2	2	1	0	2	0	0	0	0	0	1	0	0	0	0	1	3.8	18	0	0			0			0			0
0	64.4521	0	0	1	0	1	0	0	0	0	0	96	1	1	0	0	1	0	0	0	0	0	1	0	0	0	0	1	3	28	0	0			0			0			0
1	65.8712	0	0	0	0	0	0	0	0	0	0	85	1	1	1	0	1	0	0	0	0	0	0	0	0	0	0	1	2.5	20		0			0			0			0
1	59.7562	0	0	0	0	0	0	0	0	0	0	108		2	0	0	2	0	0	0	0	0	1	0	0	0	0	0	4.5	38	0	0			0			0			0
1	63.7479	0	0	0	0	0	0	0	9	9	3	111		1	0	0	1	0	0	0	0	0				0	0	1	2.8	28	0	0			0			0			0
1	63.3753	0	0	0	0	0	0	0	0	0	0	76.2	2	2	0	0	3	0	0	0	0	0	1	0	0	0	0	1	3.5	28	0	0			0			0			0
1	65.2329	0	0	0	0	0	0	0	0	0	0	96	2	2	0	0	3	0	2	0	0	0	0	0	0	0	0	1	3.5	24	0	0			0			0			0
1	65.2767	0	0	1	1	0	0	0	0	0	0	83	1	2	0	0	2	0	0	0	0	0	1	0	0	0	0	1	3.8	38	0	0			0			0			0
1	60.4384	0	0	1	1	0	0	1	0	1	0	98		1	0	0	1	0	1	0	1	0	0	0	0	0	0	1	4	24	0	0			0			0			0
1	64.537	0	0	1	1	0	0	0	0	0	0	83		2	0	0	2	3	0	0	1	0	1	0	0	0	0	1	3.5	24	0	0			0			0			0
0	64.4685	0	0	0	0	0	0	1	0	0	0	87		3	1	0	3	0	0	10;11;13;99	0	0	1	0	0	0	0	0	3.5	38	0	0			0			0			0
1	64.4521	0	0	1	1	0	0	0	0	0	0	90	1	2	0	0	2	0	1	0	1	0	0	0	0	0	0	1	3.5	36	0	0			0			0			0
1	64.0521	0	0	0	0	0	0	0	0	0	0	96		2	0	0	4	0	0	0	0	0	1	0	0	0	0	1	3.5	32	0	0			0			0			0
1	59.2	0	0	1	1	0	0	0	0	0	0	78	2	2	0	0	2	0	0	0	0	0	1	0	0	0	0	1	3.5	38	0	0			0			0			0
0	58.937	0	0	1	0	1	0	0	0	0	0	87	1	1	0	0	1	3	0	0	0	0	1	0	0	0	0	1	3	16	0	0			0			0			0
1	64.6	0	0	1	0	1	0	0	0	0	0	123		1	0	0	1	0	0	0	0	0	1	0	0	1	0	1	3.3	14	0	0			0			0			0
0	64.4247	0	0	1	0	1	0	0	0	0	0	83		2	0	0	1	0	0	0	0	0	1	1	0	0	0	1	3.3	28	0	0			0			0			0
1	64.3534	0	0	1	0	1	0	0	0	1	0	99		2	0	0	2	0	2	0	0	0	1	0	0	0	0	0	3.5	38	0	0			0			0			0
1	64.5616	0	0	1	0	1	0	0	0	0	0	86		3	0	0	4	3	0	0	0	0	1	0	0	0	0	1	3.8	38	0	0			0			0			0
0	64.5123	0	0	0	0	0	0	0	0	0	0	85	2	2	0	0	2	0	2	0	0	0	0	0	0	0	0	1	3.5	24	0	0			0			0			0
1	64.5644	0	0	0	0	0	0	0	0	0	0	86	1	2	0	0	4	0	2;6	0	0	0	1	0	0	0	0	1	3.5	24	0	0			0			0			0
1	64.4192	0	0	1	0	1	0	0	0	0	0	84.8		2	0	0	3	0	0	0	1	0	0	0	0	0	0	1	3.5	28	0	0			0			0			0
1	64.3397	0	0	0	0	0	0	1	1	0	0	134		2	0	0	2	0	2	0	0	0	1	0	0	0	0	1	4	24	0	0			0			0			0
1	63.5973	0	0	0	0	0	0	1	0	0	0	78	1	2	0	0	2	0	0	0	0	0	1	0	0	0	0	1	4.5	28	0	0			0			0			0
1	56.5589	0	0	1	1	0	0	0	0	0	0	77	1	1	0	0	1	0	0	0	1	0	0	0	0	0	0	1	2.8	24	0	0			1			0			1
1	56.4877	0	0	1	0	1	0	0	0	0	0	76	1	1	0	0	1	0	0	0	0	0	1	0	0	0	0	1	3	28	0	0			0			0			0
1	64.4904	0	0	0	0	0	0	0	9	0	0	73		2	0	0	2	0;0	0	0	0	0	0	0	0	0	1	1	3.5	18	0	0			0			0			0
1	64.0548	0	0	1	0	1	0	0	0	0	1	70		2	0	0	3	0	0	0	0	0	0	0	0	0	1	1	2.5	24	0	1			0			0			1
1	64.3699	0	0	1	0	1	0	0	0	0	0	79	3	3	0	0	3	0	0	0	0	0	1	0	0	0	0	1	3.5	24	0	0			0			0			0
1	63.9753	0	0	0	0	0	0	0	0	0	0	90	2	2	0	0	3	0	2	0	0	0	1	0	0	0	0	1	3.8	24	0	0			0			0			0
1	63.3479	0	0	1	0	1	0	0	0	0	0	96.2	1	1	0	0	1	0	0	0	0	0	1	0	0	0	0	1	3	16	0	0			0			0			0
1	63.3123	0	0	1	0	1	0	0	0	1	0	105		2	0	0	2	0	0	0	0	0	1	0	0	0	0	1			0	0			0			0			0
1	63.2411	0	0	1	1	0	0	0	0	0	0	77		1	0	0	2	0	0	0	0	0	0	0	0	0	0	1	3.3	38	0	0			0			0			0
0	62.6849	0	0	1	0	1	0	0	0	0	0	89		1	0	0	3	0	0	0	0	0	1	0	0	0	0	1	3.5	32	0	0			0			0			0
1	61.9589	0	0	1	1	0	0	0	0	0	2	89		1	0	0	1	0	0	0	1	0	1	0	0	0	0	1	3	38	0	0			0			0			0
1	61.8986	0	0	1	0	1	0	0	0	0	0	89		3	0	0	4	0	0	0	0	0	0	0	0	0	0	1	4	24	0;2	0			0			0			0
0	61.5945	0	0	1	0	1	0	0	0	0	0	73		2	0	0	2	0	2	0	0	0	1	0	0	0	0	1	2.8	20	0	0			0			0			0
0	63.9836	0	0	1	0	1	0	1	0	0	0	63	1	1	0	0	1	0	0	0	0	0	1	0	0	0	0	0	3.5	16	0	0			0			0			0
1	63.674	0	0	0	0	0	0	0	0	0	0	114		1	1	0	1	0	0	10	0	0	1	0	0	0	0	0	3.5	38	0	0			0			0			0
1	63.9178	0	0	1	1	0	0	0	0	0	0	80		3	0	0	4	0	0	0	0	0	0	0	0	0	0	1	3.5	20	0	0			0			0			0
1	63.737	0	0	0	0	0	0	0	0	0	0	93		3	0	0	2	0	0	0	0	0	1	0	0	0	0	1	3.3	28	0	0			0			0			0
1	63.8932	0	0	1	0	1	0	0	0	0	0	80	1	1	0	0	1	0	0	0	0	0	1	0	0	0	0	1	2.5	20	0	0			0			0			0
1	63.5178	0	0	0	0	0	0	1	1	0	0	83	1	1	0	0	2	0	0	0	0	0	1	0	0	0	0	0	3.8	30	0	0			0			0			0
0	62.8411	0	0	1	1	0	0	0	0	0	0	79		1	0	0	1	0	0	0	0	0	0	0	0	0	1	1	2.8	18	0	0			0			0			0
1	62.0521	0	0	1	0	1	0	0	0	0	0	85	2	2	0	0	1	0	0	0	0	0	1	0	0	0	0	1	3.5	18	0	0			0			0			0
1	62.0164	0	0	0	0	0	0	0	0	0	0	95	2	2	1	0	4	0	0	0	0	0	1	0	0	0	0	1	3.5	38	0	0			0			0			0
1	62.7014	0	0	1	0	1	0	0	0	9	0	88		1	0	0	1	0	0	0	0	0	0	0	0	0	0	1	4	18	0	0			0			0			0
1	63.8521	0	0	0	0	0	0	0	0	0	0	70	1	1	0	0	4	3	0	0	0	0	1	0	0	0	0	1	3.5	38	1	0			0			0			0
1	63.8192	0	0	1	0	1	0	0	0	0	0	75		1	0	0	1	0	0	0	0	0	0	0	0	0	1	1	3	28	0	0			0			0			0
1	63.611	0	0	0	0	0	0	0	0	0	0	83	1	1			2	0	0	0	0	0	1	0	0	0	0	1	3.5	23	0	0			0			0			0
1	63.3452	0	0	0	0	0	0	0	0	0	0	78	1	2	0	0	2	0	0	0	0	0	1	0	0	0	0	1	3	18	0	0			0			0			0
1	62.9863	0	0	1	0	1	0	1	0	0	0	96		2	0	0	2	3	0	0	0	0	1	0	0	0	0	1	3.8	28	0	0			0			0			0
1	62.9425	0	0	0	0	0	0	0	0	0	0	83		1	0	0	1	0	0	0	0	0	1	0	0	0	0	1	3.5	16	0	0			0			0			0
0	62.674	0	0	1	0	1	0	0	0	0	0	86		1	0	0	1	0	0	0	0	0	1	0	0	0	0	1	2.5	28	0	0			0			0			0
0	63.3397	0	0	1	0	1	0	0	0	0	0	72	1	1	0	0	1	0	0	0	0	0	1	0	0	0	0	1	3.3	24	0	0			0			0			0
1	63.4055	0	0	0	0	0	0	0	0	0	0	120		2	0	0	2	0	0	0	0	0	1	0	0	0	0	1	4	24	0	0			0			0			0
1	63.2849	0	0	0	0	0	0	0	0	0	0	88		1	0	0	1	0	0	0	0	0	1	0	0	0	0	1	3	11	0	0			0			0			0
1	63.1507	0	0	1	0	1	0	0	0	0	2	96		1	0	0	1	0	0	0	0	0	1	0	0	0	0	1	3.5	16	0	0			0			0			0
0	63.537	0	0	0	0	0	0	0	0	0	0	79		1	0	0	1	0	2	0	0	0	1	0	0	0	0	1	3.3	18	0	0			0			0			0
0	63.2356	0	0	1	0	1	0	0	0	0	0	84	1	1	0	0	1	0	0	0	0	0	1	0	0	0	0	0	4	38		0			0			0			0
1	63.1014	0	0	1	0	1	0	0	0	0	0	96	1	1	0	0	1	0	6	0	0	0	1	0	0	0	0	1	3.5	32	0	0			0			1			1
1	66.8849	0	0	1	0	1	0	0	0	0	0	67		1	0	0	1	0	0	0	0	0	0	0	0	0	0	1	3.8	24	0	0			0			0			0
1	67.1178	0	0	1	0	1	0	0	0	0	1	96		1	0	0	1	0	2	0	0	0	1	0	0	0	0	1	2.3	16	0	0			0			0			0
0	66.7233	0	0	1	0	1	0	0	0	0	0	87		3	0	0	3	3	0	0	0	0	1	0	0	0	0	1	3.3	38	0	0			0			0			0
1	66.8192	0	0	1	0	1	0	1	0	1	0	58		2	0	0	2	0	0	0	0	0	1	0	0	0	0	1	3.5	24	0	0			0			0			0
0	65.3781	0	0	1	1	0	0	0	0	0	0	74	1	1	0	0	1	0	0	0	0	0	0	0	0	0	0	1	2.8	16	0	0			0			0			0
1	66.337	0	0	1	1	0	0	0	0	1	0	77		1	0	0	1	0	0	0	1	0	0	0	0	0	0	1	2.8	28	0	0			0			0			0
1	66.4438	0	0	1	0	1	0	0	0	1	0	48	1	1	0	1	1	0	0	0	0	0	0	0	0	0	0	1	3	16	0	0			0			0			0
1	66.1781	0	0	1	0	1	0	1	0	0	2	86		3	0	0	4	3	1	0	0	0	1	0	0	0	1	1	3	24	0	0			0			0			0
1	64.211	0	0	1	0	1	0	0	0	0	0	122	1	2	0	0	1	0	0	0	0	0	1	0	0	0	0	1	4	26	0	0			0			0			0
1	64.0493	0	0	1	0	1	0	0	0	0	0	89	1	2	0	0	1	0	0	0	0	0	1	0	0	0	0	1	3.3	28	0	0			0			0			0
1	61.3425	0	0	0	0	0	0	0	1	0	0	79	1	1	1	0	1	0	0	0	0	0	1	0	0	0	0	1	2.8	23	0	0			0			0			0
1	65.4	0	0	0	0	0	0	0	0	0	0	99		1	0	0	1	0	0	0	0	0	0	0	0	0	0	1	3	12		0			0			0			0
1	65.2055	0	0	1	0	1	0	0	0	0	0	96		1	1	0	2	3	0	10	1	0	0	0	0	0	0	0	5	38	0	0			0			0			0
1	65.0932	0	0	0	0	0	0	0	0	0	0	80		1	0	0	1	0	0	0	0	0	0	0	0	0	0	1	3.5	26	0	0			0			0			0
1	64.5616	0	0	1	1	0	0	0	0	0	0	80	1	2	0	0	2	0	0	0	1	0	0	0	0	0	0	1	3.3	24	0	0			0			0			0
0	65.737	0	0	1	1	0	0	1	0	0	0	63	1	1	0	0	1	0	0	0	1	0	1	0	0	0	1	1	3.5	15	0	0			0			0			0
1	66.0411	0	0	1	1	0	0	1	1	0	2	99	1	1	0	0	5	0	0	0	0	0	1	0	0	0	0	0	3.5	30	0	0			0			0			0
1	63.9342	0	0	1	1	0	0	1	0	0	0	73	1	1	0	0	3	0	0	0	0	0	0	0	0	0	0	1	4	28	0	0			0			0			0
0	64.9151	0	0	1	0	1	0	0	0	0	2	79	1	1	0	0	2	0	0	0	0	0	1	0	0	0	1	1	3.5	18	0	0			0			0			0
1	64.2082	0	0	1	1	0	0	0	0	0	0	83		1	0	0	1	0	0	0	1	0	0	0	0	0	0	1	3.5	16	0	0			0			0			0
1	65.2274	0	0	1	1	0	0	0	0	0	0	88.9	1	1	0	0	1	0	0	0	0	0	1	0	0	0	0	1	3	38	0	0			0			0			0
1	62.7973	0	0	0	0	0	0	0	0	0	0	82	1	2	0	0	2	0	0	0	0	0	0	0	0	0	0	0	3.5	28	0	0			0			0			0
1	71.2274	0	0	1	1	0	0	0	0	0	0	89		1	0	0	1	0	0	0	0	0	1	0	0	0	1	1	3.5	24	0	0			0			0			0
1	57.6137	0	0	1	0	1	0	0	9	9	0	107		1	0	0	1	0	0	0	0	0				0	0	0	3.5	18	0	0			0			0			0
1	64.8904	0	0	1	0	1	0	0	0	0	0	88	1	1	0	0	2	0	0	0	0	0	1	0	0	1	1	1	2.8	15	0	0			0			0			0
1	60.474	0	0	0	0	0	0	1	0	0	0	77		1	0	1	2		0	0	0	0	1	0	0	0	0	1	3.5	33	0	0			0			0			0
0	62.1233	0	0	1	1	0	0	0	0	0	0	73		1	0	0	2	0	0	0	0	0	0	0	0	0	0	1	4	38	0	0			0			0			0
1	61.4658	0	0	1	1	0	0	1	0	0	2	85		2	0	0	2	0	0	0	0	0	1	0	0	0	0	1	3.8	34	0	0			0			0			0
0	61.7836	0	0	1	0	1	0	0	0	0	0	54		4	0	0	3	3	0	0	0	0	1	1	0	0	1	1	3	32	0	0			0			1			1
1	64.1178	0	0	1	1	0	0	0	0	0	0	83		1	0	0	1	99	0	0	0	0	0	0	0	0	0	1	20	25	0	0			0			0			0
1	64.0438	0	0	1	1	0	0	0	0	0	0	61	1	1	0	0	1	0	0	0	0	0	0	0	0	0	0	1	2.8	32	0	0			0			0			0
1	62.7562	0	0	1	0	1	0	0	0	0	2	130		1	0	0	1	0	0	0	0	0	0	0	0	0	0	1	3	14	0	0			0			0			0
1	62.7041	0	0	1	1	0	0	0	0	0	0	111	1	1	0	0	1	0	0	0	1	0	1	0	0	0	0	1	3	32	0	0			0			0			0
1	63.0466	0	0	1	0	1	0	1	0	1	2	97		1	0	1	1	0	0	3	0	0	1	0	0	0	0	1	4.5	24	0	0			0			0			0
1	62.6521	0	0	1	1	0	0	0	0	0	0	83		1	0	0	1	0	0	0	0	0	0	0	0	0	0	1	2.8	26	0	0			0			0			0
1	62.6055	0	0	1	1	0	0	0	0	0	0	89		1	0	0	3	0	0	0	1	0	0	0	0	9	1	1	4.5	20	0	0			0			0			0
1	60.611	0	0	0	0	0	0	1	1	0	0	83	1	1	0	0	1	0	1	0	0	0	1	0	0	0	0	1	5	16	0	0			0			0			0
0	62.3068	0	0	1	1	0	0	0	0	0	0	54	1	2	0	0	2	0	0	0	1	0	1	1	0	0	0	1	3.5	28	0	0			0			0			0
1	61.5342	0	0	0	0	0	0	1	0	1	0	86		2	0	0	1	0	2;6	0	0	0	0	0	0	0	0	1	3.5	18	0	0			0			0			0
0	60.6959	0	0	1	0	1	0	0	0	0	0	65	1	1	0	0	1	0	0	0	0	0	0	0	0	0	1	1	3	23	0	0			0			0			0
1	60.7589	0	0	1	0	1	0	1	0	1	2	106		3	0	0	2	0	0	0	0	0	1	0	0	0	0	1	3.5	20	0	0			0			0			0
1	60.7808	0	0	1	1	0	0	0	9	9	2	86		2	0	0	2	0	0	0	1	0	0	0	0	0	1	1	3.5	24	0	0			0			0			0
1	59.4247	0	0	1	0	1	0	0	0	0	0	75		2	0	0	2	0	6	0	0	0	1	0	0	0	0	1	4	24	0	0			0			0			0
1	60.4247	0	0	1	1	0	0	0	0	0	2	92	1	1	0	0	1	0	0	0	1	0	1	0	0	0	0	1	2.8	18	0	0			0			0			0
1	59.6411	0	0	1	0	1	0	0	0	1	0	104	1	1	0	0	1	0	1	0	1	0	0	0	0	0	1	1	4	28	0	0			0			0			0
0	56.1781	0	0	1	1	0	0	0	0	0	0	127	1	1	0	0	1	0	0	0	0	0	1	0	0	0	0	1	2.5	15	0	0			0			0			0
1	60.2137	0	0	1	0	1	0	0	0	0	0	67		3	0	0	3	0	0	0	0	0	1	0	0	0	0	0	3	33	0	0			0			0			0
1	56.6986	0	0	1	0	1	0	0	0	0	0	95		3	0	0	1	0	0	0	0	0	1	0	0	0	0	1	2.5	20	0	0			0			0			0
0	56.5945	0	0	1	0	1	0	0	0	0	0	71	1	1	0	0	1	0	0	0	0	0	1	0	0	0	0	1	3.5	24	0	0			0			0			0
1	57.9288	0	0	1	0	1	0	0	0	0	0	97		1	0	0	3	0	0	0	0	0	0	0	0	0	1	1	3	33	0	0			0			0			0
0	58.6055	0	0	1	0	1	0	0	0	0	0	90	1	1	0	0	1	0	0	0	0	0	1	0	0	0	0	1	3.5	20	0	0			0			0			0
0	58.0247	0	0	1	1	0	0	1	0	0	0	54		3	0	0	4	3	0	0	0	0	0	0	0	0	1	1	5	28	0	0			0			1			1
1	57.5753	0	0	0	0	0	0	1	0	0	2	120		3	0	0	3	0;0	1	0	0	0	1	0	0	0	1	0	4	28	0	0			0			1			1
1	57.2603	0	0	1	1	0	0	0	0	0	0			1	0	0	1	3	0	0	1	0	0	0	0	0	0	1	4	38	0	0			0			0			0
0	57.9288	0	0	1	1	0	0	0	0	0	0	65	1	1	0	0	1	0	0	0	0	0	1	0	0	0	0	1	2.3	14	0	0			0			0			0
1	57.8493	0	0	1	0	1	0	1	0	1	0	96		1	0	0	1	0	1	0	0	0	0	0	0	0	1	1	5	24	0	0			0			0			0
1	57.2849	0	0	1	0	1	0	0	0	0	0	78	1	1	0	0	2	0	0	0	0	0	1	0	0	0	0	1	2.8	20	0	0			0			0			0
1	56.8356	0	0	1	1	0	0	0	0	0	0	80	1	1	0	0	1	0	0	0	1	0	1	0	0	0	0	1	3.5	24	0	0			0			0			0
1	59.2795	0	0	1	1	0	0	0	0	0	0	114		1	0	0	3	3	0	0	0	0	0	0	0	0	0	1	3.5	24	7	0			0			0			0
1	57.3753	0	0	1	1	0	0	0	0	0	0	97	1	1	0	0	1	0	0	0	1	0				0	0	1	3	28	0	0			0			0			0
1	58.8411	0	0	1	1	0	0	0	0	0	0	70		2	0	0	2	0	0	0	0	0	0	1	0	0	0	1	2.8	32	0	0			0			0			0
1	58.4192	0	0	1	0	1	0	0	0	0	0	82	2	2	0	0	2	0	1	0	0	0	0	0	0	0	0	1	3.8	24	0	0			0			0			0
1	59.2767	0	0	1	1	0	0	0	0	0	0	75	1	1	0	0	1	0	0	0	1	0	0	0	0	0	0	1	3.5	32	0	0			0			0			0
0	59.1123	0	0	1	0	1	0	0	0	0	0	45	1	1	0	0	1	0	6	0	0	0	1	0	0	0	0	1	3	22	0	0			0			0			0
1	57.7041	0	0	1	1	0	0	1	0	1	0	83		2	0	0	4	0	6	0	0	0	1	0	0	0	0	1	3.5	24	0	1			1			0			1
1	57.9562	0	0	1	0	1	0	0	0	0	0	80	1	1	0	0	1	0	0	0	0	0	0	0	0	0	1	1	2.8	23	0	0			0			0			0
1	56.4685	0	0	1	0	1	0	0	0	9	0	89		4	0	0	3	3	0	0	0	0	1	0	0	0	0	1			0	0			0			0			0
1	60.6192	0	0	1	0	1	0	0	0	0	0	84		2	0	0	2	0	0	0	0	0	1	0	0	1	0	1	4	16	0	0			0			0			0
1	58.5644	0	0	1	1	0	0	0	0	0	2	111	1	4	0	0	4	0	0	0	0	0	1	0	0	0	0	0	3.8	36	0	0			1			0			1
1	63.6411	0	0	1	1	0	0	0	0	0	0	79.8		3	0	0	2	0	0	0	1	0	1	0	0	0	0	1	4	33	0	0			0			0			0
1	63.1808	0	0	1	0	1	0	0	0	0	0	126		1	0	0	1	0	0	0	0	0	0	0	0	0	0	1	3	24	0	0			0			0			0
0	62.8767	0	0	0	0	0	0	0	0	0	0	89		1	0	0	1	0	2	0	0	0	0	0	0	0	0	1	2.8	16	0	0			0			0			0
0	61.9479	0	0	1	1	0	0	0	0	0	0	86		2	0	0	2	0	0	0	0	0	1	0	1	0	0	1	3.5	20	0	0			0			0			0
1	63.137	0	0	0	0	0	0	0	0	1	0	84	1	1	0	0	1	0	2	0	0	0	0	0	0	0	0	1	3	23	0	0			0			0			0
0	62.5945	0	0	1	0	1	0	1	1	1	0	81		2	0	1	2	3	1	0	0	0	1	0	0	0	0	0	3.8	18	0	0			0			0			0
1	62.1315	0	0	0	0	0	0	0	0	1	0	107		2	0	1	2	0	0	99	0	0	0	0	0	0	0	1	4	32	0	0			1			0			1
1	61.7863	0	0	0	0	0	0	1	0	0	0	84		2	0	0	2	0	2	0	0	0	1	0	0	0	0	1	3.8	38	0	0			1			0			1
1	60.9808	0	0	1	1	0	0	0	0	0	0	84		1	0	0	1	3	6	0	1	0	0	0	0	0	1	1	3	28	0	0			0			0			0
0	60.8959	0	0	1	0	1	0	0	0	0	0	83	1	2	0	0	2	0	0	0	1	0	1	0	0	0	1	1	4	32	0	0			0			0			0
1	60.9342	0	0	1	1	0	0	0	0	0	0	80		1	0	0	2	0	0	0	1	0	0	0	0	0	0	1	3.5	38	0	0			0			0			0
1	61.0137	0	0	0	0	0	0	0	0	0	2	105	3	4	0	0	5	0	2	0	0	0	1	0	0	0	0	1	3.5	38	0	0			0			0			0
1	63.2767	0	0	1	0	1	0	1	0	1	0	95	2	3	0	1	3	0	2	0	0	0	1	0	0	0	0	1	3.3	28	0	0			1			0			1
1	63.1397	0	0	1	1	0	0	0	0	0	0	96	1	2	0	0	2	0	0	0	0	0	1	0	0	0	1	1	3.5	23	0	0			0			0			0
1	62.7973	0	0	0	0	0	0	0	0	0	0	92	1	1	0	0	2	0	2	0	0	0	1	1	0	0	0	0	3.5	32	0	0			0			0			0
1	62.8932	0	0	1	0	1	0	0	0	0	0	72		1	0		1	0	0	0	0	0	0	0	0	0	0	1	3	32	0	0			0			0			0
1	62.9507	0	0	1	0	1	0	0	0	0	0	99	2	2	0	0	2	0	0	0	0	0	1	0	0	0	0	1	2.8	18	0	0			0			0			0
1	62.2027	0	0	1	0	1	0	1	0	0	0	89		1	1	0	1	3	0	0	0	0	1	0	0	0	0	1	3.5	28	0	0			0			0			0
1	62.2685	0	0	1	1	0	0	0	0	0	0	96	1	1			1	0	0	0	1	0	0	0	0	0	0	1	3.5	28	0	0			0			0			0
0	62.1562	0	0	1	0	1	0	0	0	0	0	85		2	0	0	2	0	0	0	0	0	1	0	0	0	0	1	4.5	18	0	0			0			0			0
1	62.4247	0	0	1	1	0	0	0	0	0	0	120		2	0	0	2		0	0	1	0	0	0	0	0	1	1	4	18	0	0			0			0			0
0	61.4959	0	0	1	0	1	0	0	0	0	0	58		2	0	0	2	0	0	0	0	0	0	0	0	0	0	1	3	18	0	0			0			0			0
0	61.4795	0	0	1	0	1	0	0	0	0	2	74		2	0	0	3	0	0	0	0	0	1	0	0	0	0	1	3.5	32	0	0			0			0			0
1	61.5781	0	0	0	0	0	0	0	0	0	3	82		3	0	0	3	0	0	0	0	0	1	0	0	2	0	1	2.8	30	0	0			0			0			0
0	61.4959	0	0	1	0	1	0	1	0	0	0	71	1	2	0	0	4	0	0	0	0	0	1	0	0	0	0	1	3.5	30	0	0			0			0			0
0	61.4247	0	0	1	0	1	0	0	0	0	0	79	2	3	0	0	3	0	0	0	0	0	1	0	0	0	0	1	3	32	0	0			0			0			0
1	62.3753	0	0	1	0	1	0	1	1	1	0	96	1	1	0	0	1	0	1	0	0	0	1	0	0	0	0	1	4.5	18	0	0			0			0			0
1	61.1945	0	0	1	1	0	0	0	0	0	0	79		1	0	0	1	0	0	0	1	0	0	0	0	0	1	1	3	33	0	0			0			0			0
1	61.2219	0	0	1	0	1	0	1	0	0	2	64		1	0	0	1	0	0	0	0	0	0	0	0	0	1	1	2.5	24	0	0			0			0			0
1	61.6575	0	0	1	1	0	0	1	0	1	0	97	2	2	0	0	1	3	1	0	0	0	1	0	0	0	0	1	4	24	0	0			0			0			0
1	62.5233	0	0	0	0	0	0	1	0	1	2	96	1	2	0	0	4	0	0	99	0	0	1	0	0	0	0	0	4	18	0	0			0			0			0
1	62.2986	0	0	1	0	1	0	0	0	0	0	80		4	1	0	5	0	0	0	0	0	1	0	0	0	0	1	4	38	0	0			0			0			0
0	62.1945	0	0	0	0	0	0	0	9	0	0	67		1	0	0	2	0	0	0	0	0	1	0	0	0	0	1			0	0			0			0			0
1	62.4082	0	0	1	0	1	0	0	0	0	0	103		1	0	0	1	0	0	0	0	0	0	0	0	0	0	1	2.8	16	0	0			0			0			0
0	61.1836	0	0	1	1	0	0	0	0	0	0	100		1	0	0	1	0	0	0	1	0	0	0	0	0	0	1	3.5	33	0	0			0			0			0
1	61.674	0	0	0	0	0	0	0	0	0	0	96		1	0	0	1	0	0	0	0	0	1	0	0	0	0	1	3.8	24	0	0			0			0			0
1	61.2603	0	0	1	0	1	0	1	0	1	0	77		2	0	0	2	0	0	0	0	0				0	0	1	3	28	0	0			0			0			0
1	61.6658	0	0	0	0	0	0	0	0	0	2	117		1	1	0	2	0	0	0	0	0	1	0	0	0	0	1	4	28	0	0			0			0			0
1	61.663	0	0	1	1	0	0	0	0	1	0	108	1	2	0	1	2	0	0	0	1	0	0	0	0	0	0	1	4	33	0	0			0			0			0
1	57.6575	0	0	0	0	0	0	0	0	0	0	122	1	1	0	0	4	0	0	0	0	0	1	0	0	0	0	1	3.5	28	0	0			0			0			0
1	56.5288	0	0	1	1	0	0	0	0	0	0	83		1			1	0	0	0	1	0				0	0	1	3	24	1	0			0			0			0
1	55.337	0	0	0	0	0	0	0	0	0	0	96	1	2	0	0	1	3	0	0	0	0	1	0	0	0	0	1	3.5	23	0	0			0			0			0
1	54.137	0	0	1	1	0	0	0	0	0	0	83		1	0	0	2	0	0	0	1	0	0	0	0	0	0	1	4	18	0	0			0			0			0
1	61.6493	0	0	0	0	0	0	0	0	0	0	75	1	1	1	0	2	0	0	99	0	0	0	0	0	0	0	1	3	28	0	0			0			0			0
1	61.2658	0	0	1	0	1	0	0	0	0	0	75		2	0	0	10	0	1	0	0	0	0	0	0	0	0	1	4.5		2	0			0			0			0
1	61.2493	0	0	0	0	0	0	0	0	0	0	70		1	0	0	1	0	2	0	0	0	0	0	0	0	0	1	4	16	0	0			0			0			0
0	61.6301	0	0	0	0	0	0	0	0	0	0	63	1	1	0	0	2	0	0	0	0	0	1	0	0	1	0	0	4	28	0	0			0			0			0
0	61.0247	0	0	1	1	0	0	0	0	0	0	70		2	0	0	2	0	0	0	1	0	1	0	0	0	0	1	3.5	38	0	0			0			0			0
1	61.7014	0	0	1	0	1	0	0	0	0	0	102		2	0	0	3	3	0	0	0	0	1	0	0	0	0	1	3.5	28	0	0			0			0			0
1	61.1315	0	0	0	0	0	0	0	0	0	0	94		3	0		3	0	0	0	0	0	1	0	0	0	0	1	3.5	28	0	0			0			0			0
1	60.9753	0	0	1	1	0	0	0	0	0	0	108	1	2	0	0	2	0	0	0	1	0	1	0	0	0	0	1	3	20	0	0			0			0			0
1	60.9589	0	0	1	1	0	0	0	0	0	0	80	1	1	0	0	1	3	0	0	1	0	0	0	0	0	0	1	3.8	28	0	0			0			0			0
1	60.9616	0	0	1	0	1	0	0	0	0	0	89	1	2	0	0	2	0	2	0	0	0	1	0	0	0	0	1	3.5	18	0	0			0			0			0
1	61.0959	0	0	1	0	1	0	0	0	0	0	72	1	1	0	0	1	0	0	0	0	0	1	0	0	0	0	1	2.5	24	0	0			0			0			0
1	61.6548	0	0	1	0	1	0	0	0	0	2	80	1	1	0	0	2	0	0	0	0	0	1	0	0	0	0	1	4	32	0	0			0			0			0
1	61.4767	0	0	1	0	1	0	0	0	0	0	99	1	1	0	0	1	0	0	0	0	0	0	0	0	0	0	1	3.5	18	0	0			0			0			0
1	60.4849	0	0	1	1	0	0	0	0	0	0	80		1	0	0	1	0	0	0	1	0	0	0	0	0	0	1	3.5	20	0	0			0			0			0
1	59.5808	0	0	1	1	0	0	0	0	0	0	65	1	1	0	0	1	0	0	0	0	0	1	0	0	0	0	1	2.8	24	0	0			0			0			0
0	57.0767	0	0	1	0	1	0	0	0	0	0	80	1	1	0	0	1	0	0	0	0	0	0	0	0	0	0	1	4	16	0	0			0			0			0
1	56.5425	0	0	1	0	1	0	0	9	0	0	77		2	0	0	2	0	0	0	0	0				0	0	1	3.5	38	0	0			0			0			0
0	56.0274	0	0	1	0	1	0	0	0	9	0	80		2	0	0	2	0	0;2	0	0	0	0	0	0	0	0	1	3.8	20	0	0			0			0			0
0	60.0301	0	0	1	0	1	0	0	0	0	0	78	1	1	0	0	1	0	0	0	0	0	0	0	0	0	0	1	2.8	20	0	0			0			0			0
1	60.4164	0	0	0	0	0	0	0	0	0	0	76	2	3	0	0	3	0	2	0	0	0	1	0	0	0	0	1	2.8	24	0	0			0			0			0
1	61.0849	0	0	1	1	0	0	0	0	0	2	96	1	1	0	0	1	0	0	0	1	0	1	0	0	0	0	1	2.8	16	0	0			0			0			0
1	61.0274	0	0	1	0	1	0	1	0	1	2	91	1	1	0	1	1	1	0	0	0	0	1	0	0	0	0	1	3	8	0	0			0			0			0
1	59.3699	0	0	1	0	1	0	0	0	0	0	97	1	1	0	0	1	0	0	0	0	0	0	0	0	0	0	1	2.5	20	0	0			0			0			0
0	60.6329	0	0	0	0	0	0	0	0	0	0	54		1	1	0	2	0	0	0	0	0	0	0	0	0	0	1	3	32	0	0			0			0			0
1	61.2986	0	0	0	0	0	0	0	0	0	0	92	1	2	0	0	3	0	1;2	0	0	0	0	0	0	0	0	1	3	28	0	0			0			0			0
1	60.0603	0	0	1	0	1	0	0	0	0	0	99		1	0	1	1	0	0	0	0	0	0	0	0	0	0	1	3	20	0	0			0			0			0
1	60.2082	0	0	0	0	0	0	0	0	0	2	107		1	1	0	1	0	2	0	0	0	0	1	0	0	0	1	3.8	28	0	0			0			0			0
1	60.8356	0	0	1	1	0	0	0	0	0	2	85		1	0	0	1	0	0	0	1	0	1	0	0	9	1	1	4	20	0	0			0			0			0
1	60.0274	0	0	1	1	0	0	0	0	0	0	78		1	0	0	1	0	0	0	0	0	0	0	0	0	0	1	3	32	0	0			0			0			0
1	60.1397	0	0	1	0	1	0	0	0	0	0	85	1	2	0	0	1	0	2	0	0	0	1	0	0	0	0	1	3.8	33	0	0			0			0			0
1	59.5562	0	0	1	0	1	0	1	0	1	0	72		2	1	1	1	0	0	0	0	0	1	0	0	0	1	1	2.8	32	0	0			0			0			0
1	59.2	0	0	1	0	1	0	1	1	0	0	79		3	0	0	3	0	0	0	0	0	1	0	0	0	0	1	3.5	28	2	0			0			0			0
1	59.3562	0	0	1	1	0	0	1	0	1	0	80		1	0	0	2	3	0	0	1	0	1	0	0	0	0	1			5	0			0			0			0
1	59.2932	0	0	1	0	1	0	0	0	0	0	75	1	1	0	0	1	0	0	0	0	0	1	0	0	0	0	1	3.5	18	0	0			0			0			0
0	58.6932	0	0	1	0	1	0	0	0	0	0	87		1	0	0	2	0	0	0	0	0	1	0	0	0	0	1	3	23	0	0			0			0			0
1	58.7534	0	0	0	0	0	0	1	1	0	0	83	1	3	0	0	2	0	0	0	0	0	1	0	0	0	0	1	4	33	0	0			0			0			0
1	59.663	0	0	1	1	0	0	0	0	0	0	84	1	1	0	0	1	0	0	0	1	0	1	0	0	0	1	1	3	14	0	0			0			1			1
1	60.2356	0	0	0	0	0	0	0	0	0	0	83	2	2	1	0	2	0	6	0	0	0	1	0	0	0	0	1	2.5	20	0	0			0			0			0
1	57.589	0	0	1	1	0	0	0	0	0	0	53	1	1	0	0	2	0	0	0	0	0	0	0	0	0	0	1	2.3	16	0	0			0			0			0
1	60.4411	0	0	1	1	0	0	0	0	0	0	83		1	0	0	2	0	0	6	1	0	0	0	0	0	0	1	3	24	0	0			0			0			0
1	60.4904	0	0	1	0	1	0	0	0	0	0	94	1	1	0	0	2	0	0	0	0	0	0	0	0	0	0	1	3	38	0	0			0			0			0
1	60.2575	0	0	0	0	0	0	0	0	0	0	102	1	1	0	0	1	0	0	0	0	0	1	0	0	0	0	1	3	16	0	0			0			0			0
1	60.2712	0	0	0	0	0	0	0	0	0	0	123		1	0	0	1	0	0	0	0	0	1	0	0	0	0	1	3.3	16	0	0			0			0			0
1	59.8658	0	0	0	0	0	0	1	0	1	0	83	2	4	0	0	3	0	2	0	0	0	1	0	0	0	0	1	4	23	0	0			0			0			0
1	59.1479	0	0	1	1	0	0	0	0	0	2	89	1	1	0	0	1	0	0	0	0	0	1	0	0	0	0	1	2.8	28	0	0			0			0			0
1	59.4712	0	0	0	0	0	0	0	0	0	2	98		1	0	0	1	0	0	0	0	0	1	0	0	0	0	1	3	18	0	0			0			0			0
1	59.5068	0	0	1	0	1	0	0	1	0	0	87	1	3	0	0	3	0	0	0	0	0	1	0	0	0	0	1	4	24	0	0			0			0			0
1	58.926	0	0	1	0	1	0	0	0	0	0	80		1	0	0	1	0	2	0	0	0	0	0	0	0	0	1	2.8	14	0	0			0			0			0
1	59.8219	0	0	1	0	1	0	0	0	0	0	105		2	0	0	2	0	0	0	0	0	0	0	0	0	0	1	3.5	24	0	0			0			0			0
0	59.7781	0	0	1	1	0	0	0	0	0	0	80	1	1	0	0	1	0	0	0	0	0	1	0	0	0	0	1	3.5	18	0	0			0			0			0
1	59.6685	0	0	1	1	0	0	1	0	0	0	89		3	0	0	3	0	0	0	0	0	0	0	0	0	0	1	4.5	23	0	0			0			0			0
0	59.7836	0	0	0	0	0	0	1	0	0	0	102	3	3	0	0	2	0	2	0	0	0	1	0	0	0	0	1	3.5	20	0	0			0			0			0
0	59.7452	0	0	1	0	1	0	0	0	1	2	73	2	1	0	0	2	0	0	0	0	0	1	0	0	0		1	2.3	28	0	0			0			0			0
0	59.6055	0	0	1	1	0	0	0	0	0	2	120.2		1	0	0	1	0	0	0	0	0	1	0	0	0	0	1	3.5	24	0	0			0			0			0
1	59.5589	0	0	1	0	1	0	0	0	1	0	88		1	0	1	1	0	0	99	0	0	0	0	0	0	0	1	3.5	18	0	1			1			0			1
0	59.3151	0	0	0	0	0	0	0	1	1	0	76	1	1	0	0	3	0	1	0	0	0	1	0	0	0	0	1	3.5	24	0	0			0			0			0
0	58.137	0	0	1	0	1	0	0	0	0	0	68		2	0	0	2	0	6	0	0	0	0	0	0	0	0	1	2.8	20	0	0			0			0			0
1	58.3836	0	0	1	0	1	0	0	0	0	0	91		2	0	0	2		2	0	0	0	1	0	0	0	0	1	3.8	28	0	0			0			0			0
0	58.1836	0	0	1	0	1	0	0	0	0	2	83		4	0	0	5	0	0	0	0	0	0	0	0	0	0	1	3.5	38	0	0			0			0			0
1	58.6493	0	0	0	0	0	0	0	0	0	0	65		3	0	0	5	0	2	0	0	0	1	0	0	0	0	1	3	38	0	0			0			0			0
0	57.1288	0	0	1	0	1	0	0	0	0	0	71		1	0	0	1	0	0	0	0	0	0	0	0	0	0	1	3	14	0	0			0			0			0
0	57.0877	0	0	1	0	1	0	0	0	9	0	93		1	0	0	2	0	0	0	0	0	0	0	0	0	0	1	3.5	24	0	0			0			0			0
1	59.474	0	0	0	0	0	0	1	0	1	0	71	1	1	1	1	2	0	0	0	0	0	1	0	0	0	0	1	3	24	0	0			0			0			0
1	59.0521	0	0	0	0	0	0	1	1	0	0	114	1	1	0	0	1	0	0	0	0	0	1	0	0	0	0	1	3.5	33	0	0			0			0			0
0	58.7288	0	0	0	0	0	0	0	0	0	0	91		1	1	0	2	0	1	0	0	0	0	0	0	0	0	1	3.5	33	0	0			0			0			0
1	58.4274	0	0	0	0	0	0	1	0	1	0	102		2	1	0	4	0	0	9	0	0	1	0	0	0	0	0	3	32	0	0			0			0			0
1	58.3288	0	0	0	0	0	0	0	0	0	0	66		1	1	0	3	0	0	0	0	0	0	0	0	0	0	0	3.5	38	0	0			0			0			0
1	57.7397	0	0	1	0	1	0	0	0	0	3	93	1	1	0	0	1	0	0	0	0	0	1	0	0	0	0	1	3	26	0	0			0			0			0
1	59.2959	0	0	1	0	1	0	0	0	0	0	93		3	0	0	3	0	2	0	0	0	1	0	0	0	0	1	3.5	36	0	0			0			0			0
1	58.6164	0	0	0	0	0	0	1	0	1	0	111	2	5	0	0	4	0	2	0	0	0	1	0	0	0	0	1	4	30	0	0			0			0			0
0	56.9562	0	0	1	1	0	0	0	0	0	0	67	1	1	0	0	1	0	0	0	1	0	0	0	0	0	0	1	3	32	0	0			0			0			0
0	54.5671	0	0	1	0	1	0	0	0	0	0	68		1	0	0	1	0	0	0	0	0	0	0	0	0	0	1	3	24	0	0			0			0			0
1	55.5151	0	0	1	1	0	0	0	0	0	0	5.4		1	0	0	1	0	0	0	1	0	1	1	0	0	0	1	3.5	24	0	0			0			0			0
1	58.7945	0	0	1	0	1	0	0	0	0	0	112	1	1	0	0	1	0	0	0	0	0	1	0	0	0	0	1	3.5	23	0	0			0			0			0
1	58.5562	0	0	1	0	1	0	0	0	0	2	90	2	2	0	0	3	0	0	0	0	0	1	0	0	0	0	1	2.8	24	0	0			0			0			0
1	58.8849	0	0	0	0	0	0	1	0	1	0	86		1	1	0	3	0	0	0	0	0	1	0	1	0	0	1	2.5	24	0	0			0			0			0
1	58.3507	0	0	1	1	0	0	0	0	0	0	102	1	1	0	0	1	0	0	0	0	0	1	0	0	0	0	1	4	32	0	0			0			0			0
1	61.4712	0	0	0	0	0	0	0	0	0	0	108		1	0	0	1	0	2	0	0	0	1	0	0	0	0	1	2.8	24	0	0			0			0			0
1	57.1342	0	0	1	1	0	0	0	0	0	0	92		2	0	0	1	0	0	0	1	0	0	0	0	0	0	0	3	22	0	0			0			0			0
1	56.6959	0	0	1	0	1	0	0	0	0	0	95		2	0	0	1	0	0	0	0	0	0	0	0	0	0	1	3.5	14	0	0			0			0			0
0	57.3205	0	0	1	1	0	0	0	0	0	0	64		1	0	0	1	0	0	0	1	0	0	0	0	0	0	1	3.8	38	0	0			0			0			0
1	56.8137	0	0	1	0	1	0	0	0	0	1	89.8		1	0	0	1	0	2	0	0	0	0	0	0	0	0	1	3.5	14	0	0			0			0			0
1	54.9644	0	0	1	1	0	0	0	0	0	0	111.1		2	0	0	2	0	0	0	1	0	0	0	0	0	0	1	4	16	0	0			0			0			0
1	55.5315	0	0	1	0	1	0	1	0	0	0	78		1	0	0	2	0	0	0	0	0	1	0	0	0	0	1	3	24	0	0			0			0			0
1	55.7945	0	0	1	1	0	0	0	0	0	0	108	1	1	0	0	2	0	0	0	0	0	1	0	0	0	0	1	4	32	0	0			0			0			0
1	56.3808	0	0	1	0	1	0	0	0	0	3	108	1	1	0	0	1	0	0	0	0	0	1	0	0	0	0	1	3	12	0	0			0			0			0
1	55.7589	0	0	1	1	0	0	0	0	0	0	104		1	0	0	2	0	0	0	1	0	0	0	0	0	0	1	3.5	32	0	0			0			0			0
1	55.5918	0	0	1	1	0	0	0	0	0	0	82		3	0	0	3	0	0	0	1	0	0	0	0	0	0	1	4	28	0	0			0			0			0
1	53.0685	0	0	1	1	0	0	0	0	0	0	79		1	0	0	1	3	0	0	1	0	0	0	0	0	0	1	2.8	36	0	0			0			0			0
1	60.7753	0	0	0	0	0	0	0	0	1	0	67		4	0	0	5	0	0	0	0	0	0	0	0	0	0	1	4	28	0	0			0			0			0
1	58.7671	0	0	0	0	0	0	0	0	0	0	82	2	2	0	0	2	0	0	0	0	0	1	0	0	0	0	1	3	38	0	0			0			0			0
1	58.9479	0	0	0	0	0		1	1	9	1	70		1	0	0	1	0	0	0	0	0	1	0	0	9		1	2.5	12	0	0			0			0			0
1	58.537	0	0	1	0	1	0	1	0	0	0	71		1	0	0	1		0	0	0	0	1	0	0	0	0	1	2.8	18	0	0			0			0			0
1	58.3068	0	0	0	0	0	0	0	0	0	0	77		2	0	0	3	0	0	99	0	0	0	0	0	0	0	1	3	32	2	0			0			0			0
1	58.337	0	0	0	0	0	0	1	0	1	0	87		3	1	0	3	0	0	11;13;10	0	0	1	0	0	0	0	0	3	38	0	0			0			0			0
0	58.1918	0	0	0	0	0	0	1	0	1	0	73	1	2	0	0	1	0	0	0	0	0	0	0	0	0	0	0	3	16	0	0			0			0			0
1	57.7288	0	0	0	0	0	0	1	0	1	3	82		3	0	0	3	0	0	0	0	0	1	0	0	0	1	1	3.5	22	0	0			0			0			0
1	57.5671	0	0	0	0	0	0	0	0	0	0	89	2	3	0	0	2	0	0	0	0	0	1	0	0	0	0	1	3	22	0	0			0			0			0
1	58.3068	0	0	0	0	0		1	0	1	0	86	2	1	0	0	1	0	2	0	0	0	1	0	0	0	0	1	3	14	0	0			0			0			0
1	57.5644	0	0	0	0	0	0	1	1	0	0	92	1	2	1	0	3	0	0	0	0	0	1	0	0	0	0	1	3.5	38	0	0			0			0			0
0	56.9836	0	0	1	0	1	0	0	0	0	2	83		2	0	0	2	0	0	0	0	0	1	0	0	0	0	1	6	28	0	0			0			0			0
1	57.2575	0	0	0	0	0	0	1	0	1	0	103		1	0	0	1	0	2;6	0	0	0	1	0	0	0	0	1	3	24	0	0			0			0			0
1	58.0904	0	0	1	0	1	0	0	0	0	0	95	1	1	0	0	1	0	0	0	1	0	1	0	0	0	0	1	3.5	23	0	0			0			0			0
0	58.537	0	0	0	0	0	0	1	0	0	0	70		1	0	0	1	0	0	0	0	0	1	0	0	0	0	1	3	20	0	0			0			0			0
1	58.4904	0	0	1	0	1	0	0	0	0	0	85	3	3	0	0	3		0	0	0	0	1	0	0	0	0	1	3.8	24	0	0			0			0			0
1	58.3096	0	0	1	1	0	0	0	0	0	0		1	1	0	0	2	0	0	0	1	0	1	0	0	0	0	1	3.5	38	0	0			0			0			0
1	57.3562	0	0	0	0	0	0	0	0	0	0	73	2	2	0	0	2	0	2	0	0	0	1	0	0	0	0	1	2.8	38	0	0			0			0			0
0	57.1808	0	0	0	0	0	0	0	0	0	0	73		2			3	0	0	0	0	0	0	0	0	0	0	1			0	0			0			0			0
0	57.8082	0	0	1	0	1	0	0	0	0	0	116.1	2	2	0	0	1	0	1	0	0	0	1	0	0	0		1	4.5	23	0	0			0			0			0
0	57.4411	0	0	1	0	1	0	0	0	0	0	96		1	0	0	1	0	0	0	0	0	1	0	0	0	0	1	3	16	0	0			0			0			0
1	57.4055	0	0	0	0	0	0	0	0	0	0	90		3	1	0	2	0	0	0	0	0	0	0	0	0	0	1	3.3	20	0	0			0			1			1
1	58.2575	0	0	1	0	1	0	0	0	0	0	67		1	0	0	1	0	0	0	0	0	0	0	0	0	0	1	3.8	36	0	0			0			0			0
1	58.3699	0	0	1	0	1	0	1	0	1	2	95	3	3	0	0	3	0	0	0	0	0	1	0	0	0	0	1	3.8	28	0	0			0			0			0
1	57.4027	0	0	1	0	1	0	0	0	0	0	99		3	0	0	3	0	0	0	0	0	1	0	0	0	0	1	4	20	0	0			0			0			0
0	57.3918	0	0	0	0	0	0	1	0	1	2	102		1	0	1	1	0	0	0	0	0	0	0	0	0	1	1	3	16	0	0			0			0			0
1	56.7123	0	0	0	0	0	0	0	0	0	0	110		1	0	0	1	0	0	0	0	0	1	0	0	0	0	1	3	24	0	0			0			0			0
1	57.5753	0	0	0	0	0	0	0	0	0	0	89	1	1	0	0	1	0	0	0	0	0	0	0	0	0	0	1	3.5	18	0	0			0			0			0
1	57.0658	0	0	1	0	1	0	0	0	0	0	57		1	0	0	1	0	0	0	0	0	0	0	0	0	0	1	3	20	0	0			0			0			0
1	56.5342	0	0	0	0	0	0	0	0	1	0	97	3	3	0	0	3	0	0	0	0	0	1	0	0	0	1	1	3	28	0	0			0			0			0
1	56.6932	0	0	1	1	0	0	0	0	0	0	79		1	0	0	2	0	0	0	1	0	0	0	0	0	0	1	3.8	24	0	0			0			0			0
1	57.0548	0	0	0	0	0	0	1	0	1	0	93		2	0		3	0	0	0	0	0	1	0	0	0	0	1	4.5	24	0	0			0			0			0
1	57.7233	0	0	0	0	0	0	1	0	1	0	70		1	0	0	1	0	2	1	0	0	1	0	0	0	0	1	4	14	0	0			0			0			0
1	56.9288	0	0	1	0	1		1	0	1	2	125		1	0	0	1	0	0	0	0	0	1	0	0	0	0	1	4	28	0	0			0			0			0
1	56.9068	0	0	1	0	1	0	0	0	0	0	67		2	0	0	2	0	1	0	0	0	0	0	0	0	0	1	4.5	8	0	0			0			0			0
1	56.937	0	0	1	1	0	0	0	0	0	0	95	1	1	0	0	1	0	0	0	0	0	0	0	0	0	0	1	3.3	32	0	0			0			0			0
1	63.7699	0	0	1	1	0	0	0	0	0	0	80	1	1	0	0	1	0	0	0	1	0	0	0	0	0	0	1	3	24	0	0			0			0			0
1	57.126	0	0	1	0	1	0	0	0	0	0	108		1	0	0	1	0	0	0	0	0	0	0	0	0	0	1	3.5	18	0	0			0			0			0
1	60.5342	0	0	1	1	0	0	0	0	0	0		1	3	0	0	3	0	0	0	0	0	1	0	0	0	0	1	3	16	0	0			0			0			0
1	58.726	0	0	1	0	1	0	0	0	0	2	114		1	0	0	2	0	6	0	0	0	1	0	0	0	0	1	5	20	0	0			0			0			0
0	80.5836	1	0	0	0	0	0	0	0	0	0	79	1	1	0	0	1	0	0	3	0	0	1	0	0	0	0	1	4	12	0	0			0			0			0
1	84.1562	1	0	0	0	0	0	1	0	0	1	71		2	1	0	4	0	0	10	0	0	0	1	0	0	0	0	3.5	32	0	0			0			0			0
0	76.9973	0	0	1	0	1	0	0	0	0	1	72	1	1	0	0	1	0	0	0	0	0	1	0	0	0	0	1	3	28	0	0			0			0			0
1	64.3534	0	0	1	1	0	0	0	0	0	1	79.8		1	0	0	1	3	0	0	0	0	1	0	0	0	0	1	2.5	24	0	0			0			1			1
1	82.4411	1	0	1	1	0	0	0	0	0	0	73		1	0	0	2	0	0	0	0	0	0	0	0	0	0	1	3.5	32	0	0			0			0			0
1	82.2137	1	0	0	0	0	0	1	0	0	0	67		2	0	0	2	0	1	0	0	0	0	0	0	0	0	1	4	28	0	0			0			0			0
0	76.4986	0	0	1	0	1	0	1	1	0	2	77		3	0	0	3	0	0	0	0	0	1	0	0	9	0	1	2.8	20	0	0			0			0			0
1	82.6301	1	0	0	0	0	0	0	0	0	2	94		1	0	0	2	0	0	0	0	0	1	0	0	0	0	1	3.8	28	0	0			0			0			0
1	82.0274	1	0	0	0	0	0	0	0	0	0	67		1	0	0	2	0	0	0	0	0	0	0	0	0	0	1	2.8	16	0	0			0			0			0
1	80.274	1	0	0	0	0	0	0	0	1	0	65	2	3	0	0	3	0	0	0	0	0	1	0	0	0	0	1	3.3	24	0	0			0			0			0
1	77.1562	0	0	1	0	1	0	0	0	0	2	86		2	0	0	1	0	0	0	0	0	1	0	0	0	0	1	3	32	0	0			0			0			0
1	78.3014	0	0	0	0	0	0	1	1	0	0	67	2	2	0	0	2	0	0	3	0	0	1	0	0	2	0	1	5	28	0	0			0			0			0
0	58.3644	0	0	1	1	0	0	0	0	0	0	83		1	0	0	1	0	0	0	1	0	0	0	0	0	0	1	3.5	11	0	0			0			0			0
1	58.4027	0	0	1	0	1	0	0	0	0	0	99.8		3	0	0	3	0	2	0	0	0	0	0	0	0	0	1	3.5	24	0	0			0			0			0
1	81.9315	1	0	1	0	1	0	0	0	0	0	77	0	1	0	0	3	0	0	0	1	0	1	0	0	0	0	1	3.5	28	0	0			0			0			0
0	76.9671	0	0	0	0	0	0	0	0	1	0	76		1	0	0	2	0	0	0	0	0	1	0	0	0	0	1	3.5	32	0	0			0			0			0
1	77.1041	0	0	1	0	1	0	0	0	1	0	77		3	0	0	3	0	2	0	0	0	1	0	1	0	0	1	2.8	24	0	0			0			0			0
1	76.9342	0	0	1	1	0	0	0	0	0	0	82		2	1	0	5	0	0	0	1	0	1	0	0	9	0	1	4	38	0	0			0			0			0
0	76.0795	0	0	1	0	1	0	0	0	1	0	67	1	3	0	0	3	0	0	0	0	0	1	0	0	0	0	1	3.5	34	0	0			0			0			0
1	81.1616	1	0	1	0	1	0	1	0	0	0	71		2	2	0	2	0	0	0	0	0	0	0	0	0	0	1	3.8	24	0	0			0			0			0
1	79.7918	1	0	0	0	0	0	1	1	0	2	72		4	0	0	4	0	0	0	0	0	1	0	0	0	0	1	3.5	32	0	0			0			0			0
1	76.1562	0	0	1	0	1	0	0	0	0	2	79		2	0	0	3	0	0	0	1	0	1	0	0	0	0	1	3.5	28	0	0			0			0			0
1	79.2986	0	0	0	0	0	0	1	1	1	0	81		1	0	0	1	0	0	0	0	0	0	0	0	0	0	0	2.3	11	0	0			0			0			0
1	81.5616	1	0	0	0	0	0	0	0	1	0	89		3	0	0	3	0	0	0	0	0	1	0	0	0	0	1	3.5	24	0	0			0			0			0
0	80.4329	1	0	1	1	0	0	1	0	1	0	54		1	0	0	1	0	0	0	0	0	1	0	0	0	0	1	3	18	0	1			0			0			1
0	80.1562	1	0	1	0	1	0	1	0	1	0	56		1	0	0	1	0	0	0	0	0	1	0	0	0	0	1	3	20	0	0			0			0			0
1	75.3342	0	0	1	0	1	0	0	0	0	0	74	2	2	0	0	3	0	0	0	0	0	0	0	0	0	0	1	2.5	23	0	0			0			0			0
0	79.5096	1	0	1	1	0	0	0	0	0	2	67	4	4	2	0	7	0	0	0	1	0	0	0	0	0	0	1	3.5	32	0	0			0			0			0
1	77.0603	0	0	1	0	1	0	0	0	0	0	66	2	3	0	0	3	0	0	0	0	0	0	0	0	0	0	1	3	24	0	0			0			0			0
1	79.3151	0	0	1	0	1	0	0	0	0	0	105		3	0	0	3	0	0	0	0	0	1	0	0	0	0	1	2.8	28	0	0			0			0			0
1	69.1068	0	0	1	0	1	0	0	0	0	1	66	2	2	0	0	4	0	0	0	0	0	1	0	0	0	0	1	3	24	0	0			0			0			0
1	78.874	0	0	0	0	0	0	0	0	0	0	54	1	3	0	0	3	0	0	99	0	0	1	0	0	0	0	1	3.5	20	0	1			0			0			1
0	80.9753	1	0	1	1	0	0	0	0	0	0	60		2	0	0	1	0	0	0	0	0	1	0	0	0	0	1	4	38	0	0			0			0			0
0	78.9699	0	0	0	0	0	0	0	0	0	0	66.2		3	0	0	3	0	0	3	0	0	1	0	0	0	0	1	3	20	0	0			0			0			0
1	82.3918	1	0	1	0	1	0	1	1	0	2	83	2	3	0	0	4	0	0	0	0	0	1	0	0	0	0	1	4	16	0	0			0			0			0
1	80.0822	1	0	1	0	1	0	0	0	0	2	114	1	1	0	0	1	0	0	0	0	0	1	0	0	0	0	1	3.5	18	0	0			0			1			1
1	84.3452	1	0	1	0	1	0	1	1	1	3	68	1	1	0	0	1	0	0	0	0	0	1	0	0	0	0	0	3	16	0	0			0			0			0
0	76.7014	0	0	1	0	1	0	0	0	0	2	93		1	0	0	1	0	2	0	0	0	1	0	0	1	0	1	3.5	32	0	0			0			0			0
1	87.1973	1	0	0	0	0	0	1	0	1	0	81		2	0	0	2	0	0	0	0	0	1	0	0	0	0	1	3	24	0	0			0			0			0
1	76.1425	0	0	0	0	0	0	1	0	1	2	83		3	0	1	3	0	0	0	0	0	1	0	0	0	0	1	3	32	0	0			0			0			0
1	83.263	1	0	1	0	1	0	0	0	0	0	67	2	2	0	0	2	0	0	0	0	0	1	0	0	0	0	1	3.5	28	0	0			0			0			0
1	80.8795	1	0	0	0	0	0	0	0	0	2	82		3	1	0	2	0	0	0	0	0	1	0	0	0	0	1	3.5	32	0	0			0			0			0
1	81.4301	1	0	0	0	0	0	0	0	0	0	98	2	2	0	0	2	0	0	0	0	0	1	0	0	0	0	1	5	23	0	0			0			0			0
1	83.8247	1	0	1	0	1	0	0	0	0	0	101		3	0	0	2	0	0	0	0	0	1	0	0	0	0	0	3	12	0	0			0			0			0
1	85.137	1	0	0	0	0	0	1	0	1	0	100		1	0	0	1	0	0	0	0	0	1	0	0	0	0	1	3.3	24	0	0			0			0			0
1	82.5836	1	0	1	0	1	0	0	0	0	0	62		2	0	0	2	0	0	0	0	0	1	0	0	0	0	1	3.8	38	0	0			0			0			0
1	83.3507	1	0	1	0	1	0	1	0	0	0	77		2	0	0	2	3	2	0	0	0	1	0	0	0	0	1	2.8	22	0	0			0			0			0
1	85.9425	1	0	1	1	0	0	0	0	0	0	73		1	0	0	1	0	0	0	0	0	0	0	0	0	0	1	2.5	18	0	0			0			0			0
1	80.3123	1	0	0	0	0	0	0	0	0	0	92		3	1	0	2	0	0	0	0	0	1	0	0	0	0	1	4	38	1;2	0			0			0			0
1	78.1205	0	0	1	0	1	0	0	0	1	3	95	2	2	0	0	3	0	1	0	0	0	1	0	0	2	0	1	3.5	18	0	0			0			0			0
1	80.8603	1	0	0	0	0	0	0	0	0	0	103		2	0	0	3	0	0	0	0	0	1	0	0	0	0	1	3.5	26	0	0			0			0			0
1	76.6466	0	0	1	0	1	0	1	1	0	0	68		2	0	0	2	0	0	0	1	1	1	0	0	0	1	0	4.5	24	0	0			0			1			1
1	49.0466	0	0	1	1	0	0	0	0	0	0	75		2			2	0	0	0	0	0	0	0	0	0	0	1	3.5	32	0	0			0			0			0
1	42.2274	0	0	1	0	1	0	1	0	1	0	90		3	0		3	0	0	0	0	0	0	0	0	0	0	1	3	24	0	0			0			0			0
1	91.7836	1	1	1	0	1	0	1	0	0	0	94	1	2	0	0	2	0	0	0	0	0	0	0	0	0	0	1	3	32	0	1			0			1			1
1	81.4849	1	0	0	0	0	0	1	1	0	0	80	1	1	0	0	1	0	0	0	0	0	1	0	0	0	0	0	3.5	16	0	0			0			0			0
1	79.7342	1	0	1	0	1	0	1	0	0	2	76	1	1	0	0	1	0	2	0	0	0	1	0	0	0	0	1	3.3	16	0	0			0			0			0
1	70.8466	0	0	1	1	0	0	0	0	0	0	79	1	2	0	0	2	0	0	0	1	0	0	0	0	0	0	1	3.5	22	0	0			0			0			0
1	73.3836	0	0	0	0	0	0	1	0	1	0	84		1	1	0	3	0	0	10	0	0	1	0	0	0	0	0	3.5	38	0	0			1			0			1
1	73.5205	0	0	1	0	1	0	1	0	1	0	85	2	2	0	0	3	0	0	0	0	0	1	0	0	0	0	1	3	20	0	0			0			0			0
1	70.7562	0	0	1	0	1	0	1	0	0	0	60		3	0	0	2	0	0	0	0	0	1	0	0	0	0	1	3	28	0	0			0			0			0
1	66.6164	0	0	1	0	1	0	0	0	0	0	83	1	1	0	0	2	0	0	3	0	0	1	0	0	0	0	1	3.5	23	0	0			0			0			0
0	69.9123	0	0	1	0	1	0	0	0	0	0	84	2	2	0	0	2	0	2	0	0	0	1	0	0	0	0	1	3.5	16	0	0			0			0			0
0	72.0877	0	0	0	0	0	0	0	0	0	0	64		1	0	0	1	0	0	0	0	0	1	0	0	0	0	1	3	18	0	0			0			0			0
1	68.3014	0	0	1	0	1	0	0	0	1	0	84	1	2	0	0	1	0	0	0	0	0	1	0	0	0	1	1	3.5	30	0	0			0			0			0
1	64.2301	0	0	1	0	1	0	0	0	0	0	102	1	1	0	0	1		0	0	0	0	1	0	0	9	0	1	2.8	16	0	0			0			0			0
0	82.0521	1	0	1	1	0	0	0	0	0	3	77	1	2	0	0	2	0	0	0	0	0	1	0	0	0	0	1	2.8	24	0	0			0			0			0
0	76.537	0	0	1	1	0	0	0	0	0	0	53	1	1	0	0	1	0	0	0	0	0				0	1	1	3	15	0	0			0			0			0
1	75.3315	0	0	1	0	1	0	0	0	0	0	90					2	0	0	0	0	0	0	0	0	0	0	1			0	0			0			0			0
0	77.8219	0	0	1	0	1	0	0	0	0	0	58	1	2	0	0	1	0	0	0	0	0	0	0	0	0	1	1	3.3	23	0	0			0			0			0
0	74.189	0	0	1	0	1	0	0	0	0	0	73		2	0	0	2	0	0	0	0	0	1	0	0	0	0	1	4	32	99	0			0			0			0
1	72.8384	0	0	0	0	0	0	0	0	0	2	98		1	1		2	0	0	0	0	0	1	1	1	0	0	1	3.3	38	0	0			0			0			0
1	45.4466	0	0	1	1	0	0	0	0	0	0	89	1	1	0	0	1	0	0	0	1	0	0	0	0	0	0	1	2.8	24	0	0			0			0			0
1	52.3863	0	0	1	1	0	0	0	0	0	0	86		1	0	0	1	0	0	0	0	0	1	0	0	9	0	1	3	18	0	0			0			0			0
1	51.8904	0	0	0	0	0	0	1	0	1	0	105		1	0	0	1	0	2	0	0	0	1	0	1	0	0	1	2.8	38	0	0			0			0			0
0	53.1507	0	0	1	1	0	0	0	0	0	0	64	1	1	0	0	4	0	0	0	0	0	0	0	0	0	0	1	3	26	0	0			0			0			0
1	53.4082	0	0	1	0	1	0	0	0	0	0	97		4	0	0	5	0	0	0	0	0	1	0	0	0	0	1	3.5	23	0	0			0			0			0
1	52.874	0	0	1	1	0	0	0	0	0	0	97		1	0	0	1	0	0	0	1	0	0	0	0	0	0	1	3.8	24	0	0			0			0			0
0	54.7151	0	0	0	0	0	0	0	0	0	0	105	1	1	0	0	1	0	0	0	0	0	1	0	0	0	0	1	2.8	33	0	0			0			0			0
1	54.0247	0	0	0	0	0	0	0	0	0	0	83	2	3	0	0	4	3	0	0	0	0	0	0	0	0	0	1	3.5	38	0	0			0			0			0
1	53.4082	0	0	1	0	1	0	0	0	0	2	123	1	1	0	0	1	3	0	0	0	0	1	0	0	0	0	1	3.3	28	0	0			0			0			0
1	51.3671	0	0	1	0	1	0	0	0	0	0	85		1	0	0	1	0	6	0	0	0	0	0	0	0	0	1	4	20	0	0			0			0			0
1	50.537	0	0	0	0	0	0	1	0	0	0	79		3	0	0	3	0	0	0	0	0	1	0	0	0	0	1	3.5	33	0	0			0			0			0
1	54.789	0	0	1	1	0	0	0	0	0	0	84		2	0	0	2	0	0	0	1	0	1	0	0	0	0	1	2.8	32	0	0			0			0			0
0	55.0658	0	0	1	1	0	0	0	0	0	0	73	1	1	0	0	1	0	0	0	0	0	0	0	0	0	0	1	2.5	14	0	0			0			0			0
1	54.1616	0	0	1	1	0	0	0	0	0	0	76		4	0	0	5	0	0	0	0	0	0	0	0	0	0	1	3.5	24	0	0			0			0			0
1	55.8247	0	0	1	1	0	0	1	0	1	0	90	1	3	0	2	3	0	0	0	0	0	1	0	0	0	0	1	3	28	0	0			1			0			1
1	54.0192	0	0	0	0	0	0	1	0	0	0	92	1	1	0	0	1	0	0	0	0	0	1	0	0	0	0	1	2.8	23	0	0			0			0			0
1	53.3068	0	0	1	0	1	0	0	0	0	0	63	1	2	0	0	3	0	1	0	0	0	1	0	0	0	1	0	3.5	23	0	0			0			0			0
1	52.6055	0	0	1	0	1	0	0	0	0	0	60		2	0	0	1	0	0	0	0	0	1	0	0	0	0	1	3.5	20	0	0			0			0			0
1	54.7452	0	0	0	0	0	0	0	0	0	0	66		5	0	0	4	0	2	0	0	0	1	0	0	0	0	1	3.5	38	0	0			0			0			0
1	55.5425	0	0	0	0	0	0	0	0	0	0	89	1	1	1	0	3	0	0	10	0	0	0	0	0	0	0	0	3.5	38	0	0			0			0			0
1	56.8603	0	0	0	0	0	0	1	0	0	0	84	2	1	0	0	1	0	6;2	0		0	1	0	0	0	0	1	2.8	38	0	0			0			0			0
0	55.8137	0	0	1	1	0	0	1	0	1	3	91	1	1	0	0	1	0	0	0	1	0	1	0	0	0	0	1	2.8	20	0	0			0			1			1
1	55.4658	0	0	1	0	1	0	0	0	0	0	89	2	2	0	0	2	0	0	0	0	0	0	0	0	0	0	1	3.5	33	0	0			0			0			0
1	54.6356	0	0	1	1	0	0	0	0	1	0	96.2		1	0	1	1	0	0	0	1	0	0	0	0	0	1	1	4.5	38	0	0			0			0			0
1	50.0301	0	0	1	0	1	0	0	0	0	0	61		1	0	0	1	0	0	0	0	0	0	0	0	0	0	1	3.5	20	0	0			0			0			0
1	49.1945	0	0	0	0	0	0	1	0	1	0	86		2	0	0	2	3	0	0	0	0	1	0	0	0	0	1	3.8	28	0	0			0			0			0
1	55.189	0	0	0	0	0	0	1	0	1	0	69	1	1	0	0	1	0	0	0	0	0	1	0	0	0	0	1	3.8	14	0	0			0			0			0
1	55.189	0	0	0	0	0	0	0	0	0	0	68		2	0	0	2	0	0	0	0	0	1	0	0	0	0	1	4	20	0	0			0			0			0
0	54.674	0	0	1	1	0	0	0	0	0	0	79		1	0	0	1	0	0	0	1	0	1	0	0	0	0	1	2.8	18	0	0			0			0			0
0	55.8164	0	0	1	1	0	0	0	0	0	0	52		1	0	0	1	0	0	0	0	0	1	0	1	0	0	1	2.5	14	0	0			0			0			0
1	54.6822	0	0	0	0	0	0	0	0	0	2	94		2	0	0	1	0	0	0	0	0	1	0	0	0	0	1	3.5	32	0	0			0			0			0
1	54.2192	0	0	1	1	0	0	0	0	0	0	89		1	0	0	2	0	0	0	0	0	0	0	0	9	0	1	4	36	0	0			0			0			0
1	54.389	0	0	0	0	0	0	0	0	0	0	102		1	0	0	1	0	1	0	0	0	0	0	0	0	0	1	3.5	11	0	0			0			0			0
1	55.2164	0	0	1	0	1	0	0	0	0	0	118	1	1	0	0	1	0	0	0	0	0	1	0	0	0	0	1	3.3	32	0	0			0			0			0
1	54.2603	0	0	1	0	1	0	0	0	0	0	80	1	1	0	0	1	0	0	0	0	0	1	0	0	9	0	1	2.5	18	0	0			0			0			0
1	54.0932	0	0	0	0	0	0	1	0	0	0	67		1	0	0	2	0	2	0	0	0	0	0	0	0	0	1	3.3	28	0	0			0			0			0
1	54.0575	0	0	0	0	0	0	0	0	0	0	83		2	0	0	2	0	0	0	0	0	0	0	0	0	0	1	3.8	22	0	0			0			0			0
1	53.4274	0	0	1	0	1	0	0	0	0	0	105		2	0	0	2	0	0	0	0	0	0	0	0	0	1	1	3.5	38	0	0			0			0			0
1	52.063	0	0	1	0	1	0	0	0	0	0	91		1	0	0	1	0	0	0	0	0	0	0	0	0	0	1	3.5	16	0	0			0			0			0
1	52.011	0	0	1	0	1	0	0	0	0	0	87		3	0	0	3	0	0	0	0	0	1	0	0	0	0	1	4.5	61	0	0			0			0			0
1	53.2137	0	0	1	0	1	0	1	1	0	2	117	1	1	1	0	4	0	0	0	0	0	1	0	0	0	0	1	4	38	0	0			0			0			0
1	53.2	0	0	0	0	0	0	1	0	0	0	79	2	2	1	0	2	0	0	0	0	0	1	0	0	0	0	1	2.5	38	0	0			0			0			0
1	54.2466	0	0	1	0	1	0	1	0	1	0	78	1	1	0	0	1	0	0	0	0	0	0	0	0	0	0	1	3	23	0	0			0			0			0
1	53.6493	0	0	1	0	1	0	0	0	0	0	83	1	1	0	0	2	0	0	0	0	0	0	0	0	0	0	1	3.8	33	0	0			0			0			0
1	52.811	0	0	1	0	1	0	0	0	0	0	110	1	1	0	0	1	0	0	0	0	0	0	0	0	0	0	1	3.5	38	0	0			0			0			0
1	51.189	0	0	1	1	0	0	0	0	0	0	80		1	0	0	1	0	0	0	1	0	0	0	0	0	0	1	3.5	12	0	0			0			0			0
1	54.074	0	0	0	0	0	0	1	0	0	0	73	2	2	0	0	2	0	2	99	0	0	1	0	0	0	0	1	4	32	0	0			0			0			0
0	53.874	0	0	1	0	1	0	0	0	0	0	85		2	0	0	2	3	0	0	0	0	1	0	0	0	0	1	3.8	28	0	0			0			0			0
1	53.9918	0	0	0	0	0	0	0	0	0	0	80	1	1	0	0	1	0	0	0	0	0	0	0	0	0	0	1	4	24	0	0			0			0			0
1	53.211	0	0	1	1	0	0	0	0	0	0	96.2	1	1	0	0	1	0	0	0	1	0	1	0	0	0	0	1	2.5	20	0	0			0			0			0
1	53.5315	0	0	0	0	0	0	1	0	0	1	101	1	1	1		2		1	9	0	0	1	0	0	0	0	0	3.5	36	0	0			0			0			0
1	53.4603	0	0	0	0	0	0	0	0	1	0	92	1	1	0	1	1	0	0	0	0	0	1	1	0	0	0	1	3.5	18	0	0			0			0			0
1	53.8247	0	0	1	0	1	0	0	0	0	0	102	1	2	0	0	2	0	6	0	0	0	0	0	0	0	0	1	4	20	0	0			0			0			0
1	52.6164	0	0	0	0	0	0	0	0	0	0	86.2		2	1	0	2	0	0	0	0	0	0	0	0	0	0	1	2.5	28	0	0			0			0			0
1	51.7425	0	0	1	0	1	0	0	0	0	0	77		1	0	0	1	0	6	0	0	0	0	0	0	0	0	1	3.5	14	0	0			0			0			0
1	51.663	0	0	1	1	0	0	0	0	0	0	74		1	0	0	1	0	0	0	0	0	1	0	0	0	0	1	3	32	0	0			0			0			0
1	52.5753	0	0	1	0	1	0	0	0	0	0	78	1	2	0	0	3	3	0	0	0	0	1	0	0	0	0	1	2.8	26	2;7	0			0			0			0
1	52.5123	0	0	1	0	1	0	0	0	0	0	131		5			4	0	2	0	0	0	1	0	0	0	0	1			0	0			0			0			0
1	51.8384	0	0	1	1	0	0	0	0	0	0	102		1	0	0	2	0	6	0	0	0	1	0	0	0	0	1	3.5	24	0	0			0			0			0
1	51.7096	0	0	1	0	1	0	0	0	0	0	75		2	0	0	2	0	0	0	0	0	0	0	0	0	0	1	4	18	0	0			0			0			0
0	51.2438	0	0	0	0	0	0	0	0	0	0	58		2	1	0	3	0	0	0	0	0	1	0	0	0	0	1	3	38	0	0			0			0			0
1	50.7096	0	0	1	1	0	0	0	0	0	2	127		1	0	0	1	0	0	0	1	0	1	0	0	0	0	1	2.5	16	0	0			0			0			0
1	51.1589	0	0	1	0	1	0	0	0	0	0	86		1	0	0	1	0	2	0	0	0	1	0	0	0	0	1	3	24	0	0			0			0			0
1	51.8247	0	0	0	0	0	0	0	0	1	0	96	1	1	0	1	1	1	0	0	0	0	1	0	0	0	0	1	3.5	18	0	0			0			0			0
1	53.1507	0	0	1	0	1	0	0	0	0	0	75	1	1	0	0	1	0	0	0	0		1	0	0	0	0	1	3.5	23	0	0			0			0			0
1	51.7479	0	0	1	1	0	0	1	0	9	0	83	1	1	0	0	1	0	0	0	0	0	1	0	0	0	0	1	3.8	18	0	0			0			0			0
1	52.4548	0	0	1	0	1	0	0	0	0	0	83	1	1	0	0	1	0	0	0	0	0	0	0	0	0	0	1	3.5	23	0	0			0			0			0
1	51.6658	0	0	1	1	0	0	0	0	0	0	108		2	0	0	3	0	0	0	1	0	1	0	0	0	0	1	4	28	0	0			0			0			0
0	51.4932	0	0	1	0	1	0	0	0	0	0	67		2	0	0	2	0	0	0	0	0	1	0	0	0	0	1	3.5	20	0	0			0			0			0
1	50.211	0	0	0	0	0	0	0	0	0	0	80		1	0	0	1	0	0	0	0	0	0	0	0	0	0	1	3	32	0	0			0			0			0
1	50.3205	0	0	1	1	0	0	0	0	0	3	77	1	1	0	0	1	0	0	0	1	0	0	0	0	0	1	1	3	22	0	0			0			0			0
1	51.3041	0	0	1	1	0	0	0	0	0	0	86.2	1	1	0	0	1	99	0	0	1	0	0	0	0	0	0	1	3.5	16	0	0			0			0			0
1	51.0685	0	0	0	0	0	0	0	0	0	0	89	1	1	1	0	2	0	0	0	0	0	1	0	0	0	0	0	3	22	0	0			0			0			0
1	50.2411	0	0	0	0	0	0	0	0	0	0	104	1	2	0	0	1	0	0	0	0	0	0	0	0	0	0	1	3.5	14	0	0			0			0			0
1	50.0986	0	0	0	0	0	0	1	0	0	0	108		2	0	0	1		0	0	0	0	0	0	0	0	0	1	2.5	38	0	0			0			0			0
0	50.8274	0	0	1	0	1	0	0	0	0	0	74		4	0	0	5	0	0	0	0	0	0	0	0	0	0	1	3.8	32	0	0			0			0			0
0	49.6849	0	0	1	0	1	0	1	0	1	0	62		2	0	0	1	0	0	0	0	0	0	0	0	0	0	1	3.3	38	0	0			0			0			0
0	56.2055	0	0	1	0	1	0	0	0	0	0	73		1	0		1	3	0	0	0	0	0	0	0	0	0	1	3	32		0			0			0			0
0	56.2904	0	0	1	1	0	0	0	0	0	0	79	1	1	0	0	1	0	0	0	0	0	1	0	0	0	0	1	3.5	32	0	0			0			0			0
0	55.6	0	0	1	0	1	0	1	0	1	0	102		1	0	1	1	0	6	0	0	0	1	0	0	0	0	1	3.3	18	0	0			0			0			0
1	56.0164	0	0	0	0	0	0	0	0	0	2	83	1	1	0	0	1	0	0	0	0	0	1	0	0	0	0	1	3	15	0	0			0			0			0
1	55.4	0	0	1	1	0	0	0	0	0	0	108		1	0	0	1	0	0	0	0	0	0	0	0	0	1	1	2.8	28	0	0			1			0			1
1	56.2301	0	0	1	0	1	0	0	0	0	3	121	1	3	0	0	3	0	0	0	0	0	0	0	0	0	0	1	3.3	32	0	0			0			0			0
1	54.274	0	0	1	0	1	0	1	0	1	0	100	1	1			1	0	2	0	0	0	0	0	0	0	0	1	3.5	32	0	0			0			0			0
0	54.263	0	0	1	0	1	0	0	0	0	0	64		3	0	0	4	0	0	0	0	0	0	0	0	0	0	1	3	33	0	0			0			0			0
0	53.411	0	0	1	0	1	0	0	0	0	0	86		1	0	0	1	0	0	0	0	0	1	0	0	0	0	1	4	28	0	0			0			0			0
1	55.4986	0	0	1	0	1	0	1	0	1	2	110	1	1	0	0	1	0	0	0	0	0	1	0	0	0	0	1	3.8	28	0	0			0			0			0
1	53.9315	0	0	1	0	1	0	0	0	9	2	84		2	0	0	2	0	0	0	0	0	1	0	0	0	0	1	3.5	15	0	0			0			0			0
1	53.1397	0	0	0	0	0	0	0	0	0	0	100		1	0	0	1	0	0	0	0	0	1	0	0	0	0	1	3.8	38	0	0			0			0			0
0	53.1836	0	0	1	1	0	0	0	0	0	0	68		2	0	0	1	0	0	0	0	0				9	0	1	2.8	36	0	1			0			0			1
0	53.4438	0	0	1	1	0	0	0	0	0	0	64		1	0	0	1	0	0	0	0	0	1	0	0	0	0	1	4	20	0	0			0			0			0
0	53.6082	0	0	1	1	0	0	0	0	0	0	89	1	1	0	0	1	0	0	0	1	0	0	0	0	0	0	1	3	38	0	0			0			0			0
0	52.8356	0	0	1	0	1	0	0	0	0	0	78.9	1	1	0	0	1	0	0	0	0	0	1	0	0	0	0	1	3	28	0	0			0			0			0
1	52.5014	0	0	1	1	0	0	0	0	0	0	108		2	0	0	3	0	0	0	0	0	1	0	0	0	0	1	3.5	38	6	0			0			0			0
1	54.3151	0	0	1	1	0	0	0	0	0	0	90	1	1	0	0	1	0	0	0	0	0	1	0	0	0	1	1	3.8	32	0	0			0			0			0
1	53.9808	0	0	1	1	0	0	0	0	0	0	89		1	0	0	1	0	0	0	1	0	0	0	0	0	0	1	3.5	28	0	0			0			0			0
1	54.1315	0	0	1	0	1	0	0	0	0	0	94	1	1	0	0	1	0	0	0	0	0	1	0	0	0	0	1	3.8	38	0	0			0			0			0
1	54.0192	0	0	0	0	0	0	0	1	1	2	82	1	2	0	0	1	0	2;6	0	0	0	1	0	1	0	0	1	2.3	22	0	0			0			0			0
1	53.7205	0	0	1	0	1		0	0	0	2	117.9	2	2	0	0	2	0	0	0	0	0	1	0	0	0	0	1	4	32	0	0			0			0			0
0	53.5616	0	0	1	1	0	0	0	0	0	0	67		2	0	0	1	0	0	0	0	0	0	0	0	0	0	1	2.5	18	0	0			0			0			0
1	53.7562	0	0	1	1	0	0	0	0	0	0	99		1	0	0	1	0	0	0	0	0	0	0	0	0	1	1	2.8	28	0	0			0			0			0
0	53.9479	0	0	1	0	1	0	1	0	1	0	89	2	2	0	1	3	0	6	0	0	0	1	0	0	0	0	1	3.5	38	0	0			0			0			0
1	53.3425	0	0	1	0	1	0	0	0	0	0	90	2	2	0	0	2	0	2	0	0	0	1	0	0	0	0	1	3	24	0	0			0			0			0
0	53.2877	0	0	1	1	0	0	0	0	0	0	53	1	1	0	0	1	0	0	0	0	0	1	0	0	0	0	1	2.8	16	0	0			0			0			0
0	53.1178	0	0	1	0	1	0	1	0	1	0	58		2	0	0	1	0	0	0	0	0	1	0	0	0	0	1	3	15	0	0			0			0			0
1	52.8849	0	0	0	0	0	0	0	1	0	0	88.9		1	1	0	4	0	0	10	0	0	0	0	0	0	0	0	3	38	0	0			0			0			0
0	52.8027	0	0	1	0	1	0	0	0	0	0	74		2	0	0	2	0	0	0	0	0	0	0	0	0	0	1	3.5	18	0	0			0			0			0
1	52.6356	0	0	1	1	0	0	0	0	0	0	102		1	0	0	1	0	0	0	1	0	0	0	0	0	0	1	3.5	38	0	0			0			0			0
0	52.6192	0	0	0	0	0	0	1	0	1	0	92		1	0	0	2	0	6	0	0	0	1	0	0	0	0	1	3.5	20	0	0			0			0			0
1	52.9616	0	0	1	0	1	0	0	0	0	0	73	1	2	0	0	2	3	0	0	1	0	0	0	0	0	0	1	3.5	38	0	0			0			0			0
1	52.2466	0	0	1	1	0	0	0	0	0	0	100		2	0	0	3	0	0	0	0	0	1	0	0	0	0	1	4	38	0	0			0			0			0
1	50.674	0	0	1	1	0	0	0	0	0	0	60	1	1	0	0	1	0	0	0	1	0	0	0	0	9	0	1	2.8	38	0	0			0			0			0
1	50.4959	0	0	0	0	0	0	0	0	0	0	92		3	0	0	3	0	0	0	0	0	1	0	0	0	0	1	3.5	16	0	0			0			0			0
1	52.5699	0	0	1	0	1	0	0	0	0	0	73	1	1	0	0	1	0	0	0	1	0	1	0	0	0	0	1	3.5	33	0	0			0			0			0
1	52.4932	0	0	0	0	0	0	0	9	0	0	73	2	3	0	0	3	0	1	0	0	0	1	0	0	4	0	0	3.8	36	0	0			0			0			0
1	52.2986	0	0	1	0	1	0	1	0	1	0	88	1	1	0	0	1		0	0	0	0	1	0	0	0	0	0	3	24	0	0			0			0			0
1	51.4164	0	0	0	0	0	0	0	0	0	0	110		3	0	0	3	0	0	0	0	0	0	0	0	0	0	1	3	20	0	0			0			0			0
1	50.7205	0	0	0	0	0	0	0	0	1	0	153	1	1	0	0	2	0	2	0	0	0	1	0	0	0	0	1	3	32	0	0			0			0			0
1	50.7699	0	0	1	1	0	0	0	0	0	0	114		1	0	0	1	0	0	0	1	0	0	0	0	0	0	1	4	24	0	0			0			0			0
1	51.4548	0	0	1	1	0	0	0	0	0	0	108	1	1	0	0	1		0	0	0	0	1	0	0	0	0	1	4	28	0	0			0			0			0
1	51.4411	0	0	1	0	1	0	0	0	0	0	88	1	1	0	0	1	0	0	0	0	0	0	0	0	0	0	1	4	24	0	0			0			0			0
0	51.1644	0	0	1	0	1	0	0	0	0	0	83		3	0	0	3	0	0	0	0	0	0	0	0	0	0	1	4	18	0	0			0			0			0
1	51.3452	0	0	1	1	0	0	0	0	0	0	67		1	0	0	1	0	0	0	1	0	0	0	0	0	0	1	2.8	12	0	0			0			0			0
0	49.4548	0	0	1	0	1	0	0	0	0	0	84		1	0	0	1	0	0	0	0	0	0	0	0	0	0	1	3	24	0	0			0			0			0
0	49.674	0	0	1	0	1	0	0	0	0	2	89	1	1	0	0	1	0	0	0	0	0	1	0	0	0	0	1	4	11	0	0			0			0			0
1	49.6795	0	0	1	0	1	0	0	0	0	0	87.1	1	2	0	0	1	0	0	0	0	0	0	0	0	0	0	1	4.5	36	0	0			0			0			0
1	49.7671	0	0	1	1	0	0	0	0	0	0	77		1	0	0	1	0	0	0	1	0	1	0	0	0	0	1	2.8	14	0	0			0			0			0
1	49.7534	0	0	1	1	0	0	0	0	0	0	102	2	1	0	0	1	0	0	0	0	0	0	0	0	0	0	1	4.5	38	0	0			0			0			0
1	50.8712	0	0	1	1	0	0	0	0	9	0	92		1			1	0	0	0	0	0	0	0	0	0	1	1	4	24	0	0			0			0			0
1	50.4521	0	0	1	1	0	0	0	0	0	0	114		2	0	0	3	0	0	0	1	0	0	0	0	0	0	1	4	38	0	0			0			0			0
0	49.8904	0	0	0	0	0	0	0	0	0	0	77		1	0	0	1	0	0	0	0	0	1	1	1	0	0	1	2.3	16	0	0			0			0			0
1	50.6658	0	0	1	0	1	0	1	0	0	0	96		1	0	0	2	0	0	0	0	0	1	0	0	9	0	1	3.5	24	0	0			0			0			0
1	50.6329	0	0	1	0	1	0	0	0	0	0	108	1	1	0	0	2	3	1	0	0	0	0	0	0	0	0	1	3	28	0	0			0			0			0
1	54.8795	0	0	1	0	1	0	0	0	0	0	90	2	2	0	0	2	0	1	99	0	0	1	0	0	0	0	1	4	26	0	0			0			0			0
1	54.1945	0	0	1	0	1	0	0	9	0	0	97		3	0	0	3		0	0	0	0	0	0	0	0	0	1	3.3	32	0	0			0			0			0
1	54.2137	0	0	1	0	1	0	0	0	0	0	77	1	1	0	0	1	0					1	0	0	0	0	1	4	32		0			0			0			0
1	54.137	0	0	0	0	0	0	0	0	0	2	110		2	2	0	4	0	2	0	0	0	1	0	0	0		1	4	38	0	0			0			0			0
1	53.8082	0	0	1	0	1		0	0	0	0	126.1		2	0	0	2	0	0	0	0	0	1	0	0	0	0	1	2.8	16	0	0			0			0			0
1	53.6986	0	0	1	0	1	0	0	0	0	0	120		1	0	0	1	0	2	0	0	0	1	0	0	0	0	1	3.5	38	0	0			0			0			0
1	52.6301	0	0	1	0	1	0	0	0	0	0	80		1	0	0	1	0	0	0	0	0	1	0	0	0	1	1	3.5	32	0	0			0			0			0
1	52.9945	0	0	1	0	1	0	0	0	0	0	96		1	0	0	1	0	0	0	0	0	1	0	0	0	0	1	3.5	18	0	0			0			0			0
1	52.6	0	0	1	0	1	0	1	0	0	0	83	1	2	0	0	2	0	0	0	0	0	1	0	0	0	0	1	2.5	28	0	0			0			0			0
1	52.3781	0	0	0	0	0	0	0	0	0	0	66		3	0	0	4	0	2;6	0	0	0	0	0	0	0	0	1	3.3	33	0	0			0			0			0
1	52.2055	0	0	0	0	0	0	0	0	0	0	77	1	1	0	0	1	0	0	0	0	0	1	0	0	0	0	0	3	38	0	0			0			0			0
1	49.9945	0	0	1	0	1	0	0	0	0	0	78		1	0	0	1	0	0	0	0	0	1	0	0	0	0	1	4	14	0	0			0			0			0
1	52.874	0	0	0	0	0	0	0	0	0	0	85		5	0	0	6	0	0	0	0	0	0	0	0	0	0	1	4	16	0	0			0			0			0
0	54.1781	0	0	1	1	0	0	0	0	0	0	55		1	0	0	1	0	0	0	1	0	0	0	0	0	0	1	2.8	32	0	0			0			0			0
1	54.3397	0	0	1	1	0	0	0	0	0	0	77		2	0	0	2	0	0	0	1	0	0	0	0	0	0	1	4.3	38	0	0			0			0			0
1	53.9068	0	0	1	1	0	0	0	0	0	0	100		1	0	0	1	0	0	0	0	0	1	0	0	0	0	1	3.3	12	0	0			0			0			0
1	55.9753	0	0	1	0	1	0	0	0	0	0	116		2	0	0	2	0	2	0	0	0	0	0	0	0	0	1	4	38	0	0			0			0			0
1	55.8685	0	0	0	0	0	0	0	0	0	0	80	2	2	0	0	4	0	0	0	0	0	1	0	0	0	0	1	3.5	38	0	0			0			0			0
1	53.2384	0	0	1	0	1	0	0	0	0	0	150	2	2	0	0	2	0	0	0	0	0	1	0	0	0	0	1	3.5	28	0	0			0			0			0
1	52.9589	0	0	1	1	0	0	0	0	0	0			2	0	0	3	0	0	0	1	0	1	0	0	0	0	1	4	32	0	0			0			0			0
0	54.0986	0	0	1	1	0	0	1	0	0	1	67	1	1	0	0	1	0	0	0	0	0	0	0	0	0	0	0	2.3	20	2	0			0			0			0
1	54.7068	0	0	1	1	0	0	1	0	0	3	115	1	2	0	0	2	0	0	0	0	0	1	0	0	0	0	1	4	28	0	0			0			0			0
1	53.463	0	0	1	0	1	0	0	0	0	0	116		1	0	0	1	0	0	0	0	0	0	0	0	0	0	1	3.5	20	0	0			0			0			0
1	53.5233	0	0	1	0	1	0	0	0	0	0	83	1	1	0	0	1	0	0	0	1	0	1	0	0	0	0	1	2.8	18	0	0			0			0			0
1	53.874	0	0	1	1	0	0	0	0	0	0	83	1	3	0	0	3	0	0	0	1	0	0	0	0	0	0	1	3.5	30	0	0			0			0			0
1	54.1973	0	0	1	1	0	0	1	0	1	0	120	1	1	0	1	1	3	6	0	1	0	1	0	0	0	0	1	38	35	0	0			1			0			1
1	53.4219	0	0	1	1	0	0	0	0	0	0	108	1	1	0	0	1	0	0	0	1	0	1	0	0	0	0	1	4	28	0	0			0			0			0
0	42.8055	0	0	1	1	0	0	0	0	0	0	102		1	0	0	1	0	0	0	0	0	0	0	0	0	0	1	4	14	0	0			0			0			0
1	53.8575	0	0	1	1	0	0	0	0	0	0	114	1	1	0	0	1	0	0	0	0	0	0	0	0	0	0	1	3	22	0	0			0			0			0
1	52.4384	0	0	1	0	1	0	0	0	0	0	106	1	1	0	0	1		0	0	1	0	0	0	0	0	0	1	3.5	32	0	0			0			0			0
0	52.0164	0	0	1	0	1	0	1	0	1	0	71	1	1	0	0	2	0	1	0	0	0	0	0	0	0	0	0	2.8	20	0	0			0			0			0
1	50.8658	0	0	1	0	1	0	0	0	0	0	95		4	0	0	4	0	0	0	0	0	0	0	0	0	0	1	4	36	0	0			0			0			0
1	52.4575	0	0	1	1	0	0	0	0	0	0	100	1	1	0	0	1	0	0	0	0	0	1	0	0	0	0	1	4	20	0	0			0			0			0
1	51.7178	0	0	1	1	0	0	1	0	1	0	96		2	0	0	2	0	6	0	1	0	0	0	0	0	1	1	4	12	0	0			0			0			0
1	51.7123	0	0	1	0	1	0	0	0	0	2	172	1	1	0	0	1	0	0	0	0	0	1	0	0	0	0	1	2.3	12	0	0			0			0			0
1	51.8904	0	0	0	0	0	0	0	0	0	0	89	1	1	0	0	2	0	0	0	0	0	1	0	0	0	0	1	3	28	0	0			0			0			0
1	50.3425	0	0	1	1	0	0	0	0	0	0	89	1	2	0	0	2	0	0	0	1	0	0	0	0	0	0	1	4	33	0	0			0			0			0
1	49.2219	0	0	1	1	0	0	0	0	0	0	77		1	0	0	1	0	6	0	1	0	0	0	0	0	0	1	4.5	28	0	0			0			0			0
1	50.5233	0	0	1	1	0	0	0	0	0	0	96	1	1	0	0	1	1	0	0	1	0	0	0	0	0	0	1	3.5	28	0	0			0			0			0
1	50.5753	0	0	1	1	0	0	0	0	0	0	77		1	0	0	1	0	0	0	0	0	0	0	0	0	0	1	3.5	28	0	0			0			0			0
1	50.7315	0	0	1	0	1	0	0	0	0	0			2	0	0	2	0	0	0	0	0	1	0	0	0	0	1	3.5	20	0	0			0			0			0
1	50.3123	0	0	1	1	0	0	0	0	0	0	105	1	1	0	0	1	0	0	0	1	0	0	0	0	0	0	1	4	32	0	0			0			0			0
1	74.2301	0	0	0	0	0	0	0	0	0	2	78		3	1	0	5	0	0	10	0	0	1	0	0	0	0	1	3	28	0	0			0			0			0
1	55.2877	0	0	1	0	1	0	0	0	0	2	68		3	0	0	3	0	0	0	0	0	0	0	0	0	0	1	2.8	32	0	0			0			0			0
1	61.6575	0	0	1	0	1	0	0	0	0	0	114		1	0	0	1	0	0	0	0	0	1	0	0	0	0	1	3.5	32	0	0			0			0			0
1	35.4384	0	0	1	1	0	0	0	0	0	0	63		1	0	0	1	0	0	0	0	0	0	0	0	0	0	1	3	28	0	0			0			0			0
1	71.2055	0	0	1	1	0	0	0	0	0	0	74	1	2	0	0	4	0	0	0	1	0	0	0	0	0	0	1	2.5	30	0	0			0			0			0
1	56.2438	0	0	1	1	0	0	0	0	0	0	74		2	0	0	1	0	0	0	0	0	0	0	0	0	0	1			0	0			0			0			0
1	59.4137	0	0	1	0	1	0	0	0	1	0	83.9	1	2	0	0	2	0	2	0	0	0	1	0	0	0	0	1	3.3	24	0	0			0			0			0
1	72.2219	0	0	1	0	1	0	0	0	0	4	90		2	0	0	1	3	0	0	1	0	1	0	0	0	0	1	3.5	38	0	0			0			0			0
0	76.6301	0	0	1	0	1	0	0	0	0	0	63	2	2	0	0	2	0	0	0	0	0	1	0	0	0	0	1	3.5	22	0	0			0			0			0
1	77.8658	0	0	0	0	0	0	1	0	0	0	103	3	4	0	0	5	0	0	0	0	0	1	0	0	0	0	1	3.8	28	0	0			0			0			0
1	76.0849	0	0	1	0	1	0	0	0	0	0	65	1	2	0	0	2	0	0	0	0	0	1	0	0	0	0	1	3.3	24	0	0			0			0			0
1	80.0685	1	0	0	0	0	0	0	0	0	0	76	2	2	0	0	1	0	2	0	0	0	1	0	0	0	0	1	3.5	24	0	0			0			0			0
1	77.3397	0	0	1	0	1	0	0	0	0	0	69		2	0	0	1	0	0	0	0	0	1	0	0	0	0	1	4.5	24	0	0			0			0			0
1	77.7781	0	0	1	0	1	0	0	0	1	0	79	2	2	0	1	3	0	0	0	0	0	1	0	0	0	0	1	5	38	0	0			0			0			0
0	84.7233	1	0	1	0	1	0	0	0	0	0	64	2	2	0	0	3	0	0	3	0	0	1	0	0	0	0	1	3.5	23	0	0			0			0			0
1	72.9507	0	0	1	1	0	0	0	0	0	0	102					1	0	0	0	1	0	1	0	0	0	0	1			0	0			0			0			0
1	70.7781	0	0	1	1	0	0	0	0	0	1	77		1	0	0	1	0	6	0	1	0	0	0	0	0	0	0	2.8	20	0	0			0			0			0
1	69.8356	0	0	1	1	0	0	0	0	0	0	0	1	1	0	0	2	0	0	0	1	0	0	0	0	0	0	1	3.5	28	0	0			0			0			0
0	69.7397	0	0	1	1	0	0	0	0	0	0	73	1	1	0	0	1	0	0	0	0	0	0	0	0	9	0	1	2.8	22	0	0			0			0			0
1	73.7699	0	0	1	1	0	0	1	0	1	1	78		1	0	0	1	0	0	0	1	0	0	0	0	9	0	1	4	32	0	0			0			0			0
0	40.6904	0	0	1	0	1	0	0	0	0	2	76	1	1	0	0	1	0	0	0	0	0	0	0	0	0	0	1	3.3	20	0	0			0			0			0
0	68.0438	0	0	1	1	0	0	0	0	0	0	64		2	0	0	2		0	0	1	0	0	0	0	0	0	1	3.5	28	0	0			0			0			0
0	73.4548	0	0	0	0	0	0	0	0	0	0	72		1			1	0	0	0	0	0	1	0	0	0	0	1			0	0			0			0			0
1	69.8795	0	0	1	0	1	0	0	0	0	0	90		1	0	0	1	0	0	0	0	0	0	0	0	0	0	1	3.5	32	0	0			0			0			0
1	69.9315	0	0	0	0	0	0	0	0	0	0	98		1	0	0	1	3	0	0	0	0	1	0	0	0	0	0	3	38	0	0			0			0			0
1	69.7562	0	0	1	1	0	0	0	0	0	0	91	1	2	0	0	4	3	0	0	0	0	1	0	0	0	1	1	5.5	16	0	0			0			0			0
1	48.474	0	0	1	1	0	0	0	0	0	0	108		1	0	0	1	0	0	0	1	0	0	0	0	0	0	1	2.8	18	0	0			0			0			0
1	67.0438	0	0	1	0	1	0	0	0	0	0	74	1	2	0	0	2	0	0	0	0	0	1	0	0	0	0	1	3.5	28	0	0			0			0			0
1	65.6082	0	0	1	1	0	0	0	0	0	0	89	1	1	0	0	2	0	0	0	1	0	1	0	0	0	0	1	3.5	28	0	0			0			0			0
1	77.3479	0	0	1	1	0	0	0	0	0	0	80		1	0	0	4	0	0	3	0	0	1	0	0	0	1	1	3	28	0	0			0			0			0
1	85.5973	1	0	1	0	1	0	0	0	0	0	64		3	0	0	3	0	0	0	0	0	1	0	0	0	0	0	4	20	0	0			0			1			1
1	82.2055	1	0	1	1	0	0	0	0	0	0	96	1	1	0	0	1	0	0	0	1	0	1	0	0	0	0	1	2.8	28	0	0			0			0			0
1	76.4712	0	0	1	0	1	0	0	0	0	2	107		1	0	0	4	0	0	0	0	0	1	0	0	0	0	1	3	22	2	0			0			0			0
0	47.4795	0	0	1	0	1	0	1	0	1	0	69.9	2	1	0	1	1	0	2	0	0	0	1	0	0	0	0	1	3.5	16	0	0			0			0			0
1	69.8795	0	0	1	0	1		0	0	0	0	96		1	0	0	3	0	0	0	0	0	1	0	0	0	0	1	3.5	15	0	0			0			0			0
1	75.5096	0	0	1	0	1	0	1	0	0	0	87.5	1	1	0	0	1	0	0	0	0	0	1	0	0	0	0	0	2.8	16	0	0			0			0			0
1	76.3233	0	0	0	0	0	0	0	0	1	0	83		2	0	0	1	0	2	0	0	0	1	0	0	0	0	1	3.8	38	0	0			0			0			0
1	49.274	0	0	0	0	0	0	1	0	0	0	98		2	0	0	3	0	0	0	0	0	1	0	0	0	0	1	2.8	16	0	0			0			0			0
1	75.8438	0	0	1	1	0	0	0	0	0	0	77	1	2	0	0	2	0	0	0	0	0	1	0	0	0	0	1	3	20	0	0			0			0			0
0	77.2986	0	0	1	0	1	0	0	0	1	0	80	3	3	0	1	4	3	0	0	1	0	1	0	0	0	0	0	3.5	24	99	0			0			1			1
1	75.2493	0	0	0	0	0	0	0	0	0	0	70	1	2	0	0	2	0	0	0	0	0	0	0	0	0	0	1	3.3	24	0	0			0			0			0
1	80.3644	1	0	1	1	0	0	0	0	0	0	82		3	0	0	3	0	0	0	0	0	0	0	0	0	0	1	3	26	0	0			0			0			0
1	38.3616	0	0	1	1	0	0	0	0	0	0	172	1	1	0	0	1	0	0	0	1	0	0	0	0	0	0	1	4	16	0	0			0			0			0
1	49.1699	0	0	0	0	0	0	0	0	1	0	89		1	1	1	2	0	0	0	0	0	0	0	0	0		1	3.5	24	0	0			0			0			0
0	47.211	0	0	1	0	1	0	0	0	0	0	86		1	0	0	1	0	6	0	0	0	1	0	0	0	0	1	3.5	20		0			0			0			0
1	34.2658	0	0	1	0	1	0	0	0	0	0	104		2	0	0	3	0	0	99	0	0	0	0	0	0	0	1	3	38	0	0			0			0			0
1	46.5534	0	0	1	1	0	0	0	0	0	0	74		1	0	0	1	0	0	0	1	0	0	0	0	0	0	1	3	38	0	0			0			0			0
1	49.1534	0	0	1	0	1	0	0	0	0	0	80	2	2	0	0	2	0	0	0	0	0	1	0	0	0	0	1	3.8	20	0	0			0			0			0
1	47.874	0	0	1	0	1	0	0	0	0	0	86		1	0	0	1	0	0	0	0	0	0	0	0	9	0	1	3.5	16	0	0			0			0			0
1	48.3781	0	0	1	0	1	0	0	0	0	0	96	1	1	0	0	1	0	6	0	0	0	0	0	0	0	0	0	4	16	0	0			0			0			0
1	47.6384	0	0	1	1	0	0	0	0	0	0	83		1	0	0	1	0	0	0	0	0	0	0	0	0	0	1	3	20	0	0			0			0			0
1	46.2247	0	0	0	0	0	0	0	0	0	0	109		2	0	0	2	0	2	0	0	0	0	0	0	0	0	1	3	20	0	0			0			0			0
1	45.0904	0	0	1	0	1	0	0	0	0	1	117		1	0	0	1	0	0	0	0	0	0	0	0	0	0	1	4.5	20	7	0			0			0			0
1	45.6438	0	0	1	1	0	0	1	0	1	0	83.9		1	0	0	1	0	0	0	0	0	0	0	0	0	0	1	3.5	16	0	0			0			0			0
1	48.1808	0	0	0	0	0	0	1	0	1	2	136		1	0	0	1	0	0	0	0	0	1	0	0	0	0	1	4	20	0	0			0			0			0
1	46.411	0	0	1	0	1	0	0	0	0	0	99		1	0	0	1	0	2	0	0	0	0	0	0	0	0	1	4.5	24	0	0			0			0			0
1	45.6685	0	0	1	1	0	0	0	0	0	0	83	1	2	0	0	1	0	0	0	1	0	0	0	0	0	0	1	3.5	38	0	0			0			0			0
1	44.2411	0	0	1	0	1	0	0	0	0	0	83		1	0	0	2	0	0	0	0	0	0	0	0	0	0	0	2.5	18	0	0			0			0			0
0	40.9507	0	0	1	0	1	0	0	0	0	0	77		1	0	0	1	3	0	0	1	0	0	0	0	0	0	1	3	20	0	0			0			0			0
1	40.4356	0	0	1	0	1	0	0	0	1	0	88		4	0	0	4	0	0	0	0	0	0	0	0	0	0	1	2.5	32	0	0			0			0			0
1	40.3068	0	0	1	1	0	0	0	0	0	0	114	1	1	0	0	1	0	0	0	1	0	1	0	0	0	0	1	3.5	24	0	0			0			0			0
1	39.3726	0	0	1	1	0	0	0	0	0	0	89		2	0	0	2	0	0	0	1	0	1	0	0	0	0	1	4.5	38	0	0			0			0			0
0	48.5178	0	0	1	0	1	0	0	0	0	0	64		2	0	0	1	0	0	0	0	0	0	0	0	0	0	1	3	14	0	0			0			0			0
1	48.1233	0	0	0	0	0	0	0	0	0	3	91		1	0	0	1	3	0	0	0	0	1	0	0	0	0	1	2.8	24	0	0			0			0			0
1	46.7041	0	0	1	0	1	0	0	0	0	0	76		1	0	0	2	0	0	0	0	0	0	0	0	0	0	1	3.5	38	0	0			0			0			0
0	40.0932	0	0	1	1	0	0	0	0	0	0	83		1	0	0	1	0	0	0	0	0	1	0	0	0	0	1	2.8	20	0	0			0			0			0
1	31.9808	0	0	1	1	0	0	0	0	0	0	83		1	0	0	1	0	0	0	1	0	0	0	0	0	0	1	4	38	0	0			0			0			0
1	49.1178	0	0	0	0	0	0	1	0	1	1	89	2	2	1	0	2	0	6	0	0	0	1	0	0	0	0	1	3.5	28	0	0			0			0			0
1	48.0767	0	0	1	1	0	0	0	0	0	0	60		2	0	0	2	0	0	0	1	0	1	0	0	0	0	1	3	38	0	0			0			0			0
1	48.2712	0	0	1	0	1	0	0	0	0	0	87	1	1	0	0	1	0	0	0	0	0	0	0	0	0	0	1	3.8	16	0	0			0			0			0
1	47.2164	0	0	1	1	0	0	0	0	0	0	69	1	1	0	0	1	0	0	0	1	0	0	0	0	0	0	1	3.8	24	0	0			0			0			0
1	44.6	0	0	1	0	1	0	0	0	0	0	74	1	2	0	0	2	0	0	0	0	0	0	0	0	0	0	0	3.5	23	0	0			0			0			0
1	38.7863	0	0	1	1	0	0	0	0	0	0	85	1	1	0	0	2	0	0	0	1	0	1	0	0	0	0	1	3.8	33	0	0			0			0			0
1	38.5205	0	0	1	1	0	0	0	0	0	0	77		2	0	0	1	3	0	0	1	0	0	0	0	0	0	1	3.5	20	0	0			0			0			0
1	37.3562	0	0	1	0	1		1	0	0	0	111		1	0	0	1	0	0	0	0	0	0	0	0	0	0	1	18	4	0	0			0			0			0
1	62.2493	0	0	1	1	0	0	0	0	0	0	85		1	0	0	1	0	0	0	0	0	1	0	0	0	0	1	3	18	0	0			0			0			0
1	46.9836	0	0	1	0	1	0	0	0	0	0	80		2	0	0	2	0	0	0	0	0	1	0	0	0	0	1	3	24	0	0			0			0			0
1	44.9041	0	0	1	0	1	0	0	0	0	0	77		1	0	0	1	0	0	0	0	0	1	0	0	0	0	1	2.5	18	0	0			0			0			0
1	45.4658	0	0	1	1	0	0	0	0	0	0	63		1	0	0	1	0	0	0	0	0	0	0	0	0	0	1	2.8	14	0	0			0			0			0
1	40.2603	0	0	0	0	0	0	0	0	0	0	96		1	0	0	1	0	2	0	0	0	0	0	0	0	0	1	2.8	28	0	0			0			0			0
1	34.1589	0	0	0	0	0	0	0	0	0	0	85		2	2	0	2	0	0	0	0	0	0	0	0	0	0	1	3.8	36	0	0			0			0			0
0	33.7178	0	0	1	1	0	0	0	0	0	0	70		1	0	0	1	0	6	0	0	0	0	0	0	9	0	1	4	18	0	0			0			0			0
1	49.0548	0	0	1	0	1	0	0	0	0	0	86		2	0	0	2	0	0	0	0	0	0	0	0	0	0	1	4	33	0	0			0			0			0
1	47.6932	0	0	1	0	1	0	0	0	0	0	94	1	1	0	0	2	0	0	0	0	0	1	0	0	0	0	1	3	18	0	0			0			0			0
1	45.2274	0	0	1	0	1	0	0	0	0	0	132		1	0	0	1	0	0	0	0	0	0	0	0	0	0	1	2.8	16	0	0			0			0			0
1	44.2137	0	0	1	0	1	0	0	0	0	0	77	1	1	0	0	1	0	0	0	0	0	0	0	0	0	0	1	3	14	0	0			0			0			0
0	43.0329	0	0	1	0	1	0	9	0	0	3	111		1	0	0	2	3	0	0	0	0	0	0	0	0	1	1	3	48	0	0			0			0			0
1	48.4658	0	0	1	0	1	0	1	0	1	2	134		3	0	1	1		0	3	0	0	0	0	0	0	0	1	3.8	16	0	0			0			0			0
1	48.3753	0	0	0	0	0	0	0	0	0	0	89		1	0	0	1	0	0	0	0	0	0	0	0	0	0	1	2.8	38	0	0			1			0			1
1	48.1123	0	0	1	1	0	0	0	0	0	0	97		1	0	0	1	0	0	0	0	0	1	0	0	0	1	1	3.5	36	0	0			0			0			0
1	48.0521	0	0	1	0	1	0	0	0	0	2	104		1	0	0	1	0	0	0	0	0	0	0	0	0	0	1	4.5	24	0	0			0			0			0
1	47.1863	0	0	1	0	1	0	0	0	0	0	68		1	0	0	1	0	0	0	0	0	0	0	0	0	0	1	2.8	24	0	0			0			0			0
0	47.2055	0	0	1	0	1	0	1	0	0	0	67		1	0	0	1	0	0	0	0	0	0	0	0	0	0	1	2.8	28	0	0			0			0			0
1	43.1507	0	0	0	0	0	0	0	0	0	0	70		1	0	0	1	0	0	0	0	0	0	0	0	0	0	1	5	14	0	0			0			0			0
1	48.7342	0	0	1	0	1	0	0	0	0	0	90		3	0	0	3	0	0	0	0	0	1	0	0	0	0	1	4	16	0	0			0			0			0
0	35.6986	0	0	1	0	1	0	0	0	0	3	93		2		0	1	0	0	0	0	0	1	0	0	0	0	1			0	0			0			0			0
1	46.9041	0	0	1	0	1	0	0	0	0	0	79		1	1		3	0	0	0	0	0	0	0	0	0	0	1			0	0			0			0			0
1	47.2055	0	0	1	0	1	0	0	0	0	0	77	2	3	0	0	3	0	0	0	0	0	0	0	0	0	0	1	4.5	38	0	0			0			0			0
1	45.8959	0	0	1	0	1	0	0	0	0	0	87	2	2	0	0	2	0	0	0	0	0	0	0	0	0	0	1	2.3	20	0	0			0			0			0
1	43.137	0	0	1	1	0	0	1	0	1	3	73	1	1	0	0	1	0	1	99	1	0	1	0	0	0	0	1	3.5	23	0	0			0			0			0
1	39.7452	0	0	1	0	1	0	0	0	0	0	96		1	0	0	1	0	0	0	0	0	0	0	0	0	0	1	3.5	28	0	0			0			0			0
1	38.737	0	0	1	0	1	0	0	0	0	3	77		1	0	0	1	3	0	0	1	0	1	0	0	2	0	1	2.8	8	0	0			0			0			0
1	37.4274	0	0	1	1	0	0	0	0	0	0	96		2	0	0	2	0	0	0	1	0	1	0	0	0	0	1	3	20	0	0			0			0			0
1	45.4438	0	0	1	1	0	0	0	0	0	2	76	1	1	0	0	1	0	0	0	1	0	0	0	0	0	0	1	4	28	0	0			0			0			0
1	45.5671	0	0	1	0	1	0	0	0	0	0	87	2	3	0	0	3	1	0	0	0	0	0	0	0	0		1	3.5	24	0	0			0			0			0
1	45.2329	0	0	1	0	1	0	0	0	0	0	91	1	1	0	0	1	0	0	0	0	0	1	0	0	0	0	1	3.5	24	0	0			0			0			0
1	44.0384	0	0	1	1	0	0	0	0	0	2	77	1	1	0	0	1	0	0	0	1	0	1	0	0	0	0	1	3.5	20	0	0			0			0			0
1	40.1699	0	0	1	0	1	0	0	0	0	0	93	1	1	0	0	1	3	0	5	1	1	0	0	0	0	0	0	4.5	20	0	0			0			0			0
0	43.8055	0	0	0	0	0	0	1	0	1	0	70		1	0		1	0	2	0	0	0	0	0	0	0	0	1	3.5	24	0	0			0			0			0
0	43.9425	0	0	1	1	0	0	0	0	0	0	67	1	1	0	0	1	0	0	0	1	0	1	0	0	0	0	1	3.5	32	0	0			0			0			0
1	42.5151	0	0	1	1	0	0	0	0	0	0	83	1	1	0	0	1	0	0	0	1	0	0	0	0	0	0	1	3	33	0	0			0			0			0
1	40.7096	0	0	0	0	0	0	0	0	0	0	78		2	0	0	4	3	1	0	0	0	0	0	0	0	0	1	4.5	24	0	0			0			0			0
0	35.1315	0	0	1	0	1	0	0	0	0	3	61	1	1	0	0	2	0	0	0	0	0	1	0	0	0	0	1	3	18	0	0			0			0			0
1	43.2466	0	0	1	0	1	0	0	9	9	0	85		1	0	0	1		0	0	0	0				0	1	1	4	18	0	0			0			0			0
1	41.6329	0	0	1	0	1	0	1	0	1	0	93	3	3	0	0	4	0	2	0	0	0	0	0	0	0	0	1	4	32	0	0			0			0			0
1	39.2822	0	0	1	1	0	0	0	0	0	0	98	1	1	0	0	1	0	0	0	1	0	0	0	0	0	1	1	3	28	0	0			0			0			0
1	49.2466	0	0	1	1	0	0	0	0	0	0	83		1	0	0	1	0	0	0	1	0	0	0	0	0	0	1	3.5	32	0	0			0			1			1
1	49.5342	0	0	1	0	1	0	0	0	0	0	120		2	0	0	2	0	2	0	0	0	0	0	0	0	0	1	3.8	16	1	0			0			0			0
1	49.3644	0	0	0	0	0	0	1	0	1	0	133	3	3	0	0	1	0	2;6	0	0	0	1	0	0	0	0	0	2.8	16	0	0			0			0			0
1	47.3068	0	0	1	1	0	0	0	0	0	0	98		1	0	0	1	0	0	0	1	0	0	0	0	0	0	1	2.3	18	0	0			0			0			0
1	48.5205	0	0	1	1	0	0	0	0	0	0	96		1	0	0	2	0	0	0	1	0	0	0	0	0	0	1	3	28	0	0			0			0			0
1	48.8658	0	0	1	1	0	0	0	0	0	0	89		1	0	0	1	0	0	0	1	0	0	0	0	0	0	1	2.5	28	0	0			0			0			0
1	47.4137	0	0	0	0	0	0	0	0	0	0	78		1	0	0	1	0	1	0	0	0	0	0	0	0	0	1	4	16	0	0			0			0			0
1	45.0877	0	0	1	0	1	0	1	0	1	0	104		1	0	1	1	0	1	0	0	0	1	0	0	0	0	1	4	24	0	0			1			0			1
0	42.3945	0	0	0	0	0	0	0	0	0	0	114		1	0	0	1	0	0	0	0	0	1	0	0	0	0	1	3.5	18	0	0			0			0			0
1	68.4877	0	0	1	1	0	0	0	0	0	0	108	1	1	0	0	1		0	0	1	0	0	0	0	0	0	1	3	28	0	0			0			0			0
1	65.2603	0	0	0	0	0	0	0	0	0	0	84	1	2	0	0	1	0	2	0	0	0	1	0	0	0	0	1	2.5	18	0	0			0			0			0
1	55.4027	0	0	1	0	1	0	0	0	0	0	73	1	1	0	0	1	0	2	0	0	0	0	0	0	0	0	1	3	32	0	0			0			0			0
1	73.4658	0	0	1	0	1	0	1	1	0	3	96		1	0	0	1	0	0	0	0	0	1	0	0	0	0	1	3.5	18	0	0			0			0			0
1	70.2959	0	0	0	0	0	0	1	9	9	2	128		2	1	1	2	0	6	3	0	0	1	0	0	1	0	0	3.5	15	0	0			0			0			0
1	80.4466	1	0	1	0	1	0	0	0	0	0	70	1	1	0	0	1	0	0	0	0	0	1	0	0	0	0	1	3.3	18	0	0			0			1			1
1	46.1041	0	0	1	0	1	0	0	0	0	0	98		1	0	0	2	3	0	0	1	0	1	0	0	0	0	1	4	33	0	0			0			0			0
0	44.8932	0	0	1	0	1	0	0	0	0	0	80		2	0	0	2	3	0	0	0	0	1	0	0	0	0	1	3	24	0	0			0			0			0
1	49.2137	0	0	1	0	1	0	0	0	0	0	115	2	2	0	0	2	0	2	0	0	0	0	0	0	0	0	1	3.3	33	0	0			0			0			0
1	47.4301	0	0	1	0	1	0	1	0	1	0	105		3	0	0	3	0	6	0	0	0	1	0	0	0	0	1	3	12	0	0			0			0			0
0	44.9836	0	0	1	0	1	0	0	0	0	0	62		1	0	0	1	0	0	0	0	0	0	0	0	0	0	1	2.5	24	0	0			0			0			0
1	49.5014	0	0	1	0	1	0	0	0	0	0	80	2	2	0	0	3	0	0	0	0	0	1	0	0	0	0	1	3.5	28	0	0			0			0			0
1	47.0795	0	0	0	0	0	0	0	0	0	2	90		1	1	0	5	0	0	0	0	0	1	0	0	0	0	0	4.5	38	0	0			0			0			0
1	46.3041	0	0	1	0	1	0	0	0	0	0	70		2	1	0	3	0	0	0	0	0	1	0	0	0	0	1	4	38	0	0			0			0			0
1	44.5479	0	0	1	0	1	0	0	0	0	0	94	1	1	0	0	1	0	0	0	0	0	0	0	0	0	0	1	2.5	18	0	0			0			0			0
1	44.2	0	0	1	0	1	0	0	0	0	0	72	2	2	0	0	4	0	0	0	0	0	1	0	0	0	0	1	3	28	0	0			0			0			0
1	48.7562	0	0	1	1	0	0	0	0	0	2	120	1	2	0	0	2	0	0	0	0	0	1	0	0	0	0	1	4	16	0	0			0			0			0
1	48.9699	0	0	1	1	0	0	0	0	0	0	73	1	1	0	0	1	0	0	0	1	0	0	0	0	0	0	1	3	20	0	0			0			0			0
1	46.5945	0	0	1	1	0	0	0	0	0	0	102		1	0	0	1	0	0	0	0	0	0	0	0	0	1	1	3.5	24	0	0			0			0			0
1	47.5205	0	0	0	0	0	0	1	0	1	0	110		1	0	0	1	0	2	0	0	0	0	0	0	0	0	1	2.5	20	0	0			0			0			0
0	46.6904	0	0	1	1	0	0	0	9	9	3	50		1	0	0	1	0	0	0	1	0				0	0	1	2.8	15	0	0			0			0			0
1	44.0575	0	0	0	0	0	0	0	0	0	0	92		1	0	0	1	0	0	0	0	0	0	0	0	0	0	1	3.3	24	0	0			0			0			0
0	43.4986	0	0	1	1	0	0	0	0	0	0	83		2	0	0	2	0	0	0	0	0				0	0	1	4	16	0	0			0			0			0
1	42.537	0	0	1	1	0	0	0	0	0	0	85		4	0	0	3	3	0	0	0	0	0	0	0	0	0	1	4	26	0	0			0			0			0
1	47.8877	0	0	1	0	1	0	0	0	0	0	79		1	0	0	1	0	0	0	0	0	0	0	0	0	0	1	3.8	18	0	0			0			0			0
1	47.5178	0	0	1	0	1	0	0	0	0	0	78		4	0	0	4	0	0	0	0	0	1	0	0	0	0	1			0	0			0			0			0
1	47.9945	0	0	1	0	1	0	0	0	0	2	127		2	0	0	2	0	6	0	0	0	0	0	0	0	0	1	3.5	18	0	0			0			0			0
0	44.9151	0	0	1	0	1	0	0	0	0	0	91	1	1	0	0	2	3	0	0	0	0	0	0	0	0	0	1	3.5	38	0	0			0			0			0
1	44	0	0	1	0	1	0	1	0	1	0	84	2	2	0	1	2	0	0	0	0	0	0	0	0	0	0	1	3.5	15	0	0			0			0			0
0	47.9973	0	0	1	1	0	0	0	0	0	0	70		2	0	0	2	0	0	0	0	0	0	0	0	0	0	1	5	20	0	0			0			0			0
0	45.7562	0	0	1	0	1	0	0	0	0	0	75		2	0	0	1	0	0	0	0	0	0	0	0	0	0	1	2.8	28	0	0			0			0			0
1	46.2932	0	0	1	1	0	0	0	0	0	0	70		1	0	0	1	0	0	0	1	0	0	1	0	0	0	1	3.5	18	0	0			0			0			0
1	43.0411	0	0	1	0	1	0	0	0	0	0	102		3	0	0	2	0	0	0	0	0	0	0	0	0	0	1	3.3	36	0	0			1			0			1
1	40.5014	0	0	1	1	0	0	0	0	0	9	96	1	1	0	0	1	0	0	0	1	0	0	0	0	0	0	1	2.8	28	0	0			0			0			0
1	38.2192	0	0	1	0	1	0	0	0	0	0	75	3	3	0	0	3	0	0	0	0	0	0	0	0	0	0	1	3.5	32	0	0			0			0			0
1	49.3397	0	0	1	0	1	0	0	0	0	0	93		2	1	0	1	0	2	0	0	0	1	0	0	0	1	1	3	38	0	0			0			0			0
1	44.8877	0	0	1	1	0	0	0	0	0	0			1	0	0	1		0	0	1	0	1	0	0	0	0	1	3	32	0	0			0			0			0
0	70.6767	0	0	0	0	0	0	1	0	1	0	68	1	2	0	0	2	0	0	0	0	0	1	0	0	0	0	1	2.8	28	0	0			0			0			0
0	45.5205	0	0	1	0	1	0	0	0	0	2	94		3	0	0	3	0	0	0	0	0	1	0	0	0	0	1	3.3	20	0	0			0			0			0
1	60.411	0	0	0	0	0	0	0	0	0	0	90	2	2	0	0	2	0	0	0	0	0	0	0	0	0	0	1	4	13	0	0			0			0			0
1	53.4904	0	0	0	0	0	0	0	0	0	0	72		1	0	0	1	0	1	0	0	0	0	0	0	0	0	1	5	8	0	0			0			0			0
0	71.0164	0	0	1	0	1	0	0	0	1	0	82	2	2	0	0	2	1	0	0	0	0	0	0	0	0	0	0	2.8	28	0	0			0			0			0
1	48.937	0	0	1	0	1	0	0	0	0	0	99	1	1	0	0	1		0	0	0	0	0	0	0	0	0	1	4	32	0	0			0			0			0
0	84.6247	1	0	0	0	0	0	1	0	0	0	71	2	2	0	0	2	0	0	0	0	0	1	0	0	0	0	0	2.8	24	0	0			0			0			0
1	88.0712	1	0	1	0	1	0	1	1	0	0	66		2	0	0	3	0	0	0	0	0	1	0	0	0	0	1	4	28	0	0			0			0			0
1	63.4137	0	0	1	1	0	0	0	0	0	0	108	1	1	0	0	2	0	0	0	0	0	1	0	0	0	0	1	3.5	18	0	0			0			0			0
0	63.0658	0	0	1	1	0	0	0	0	0	0	88	1	3	0	0	3	0	0	0	0	0	0	0	0	0	0	1	3	24	0	0			0			0			0
1	70.2137	0	0	0	0	0	0	0	0	1	0	102	1	2	0	0	2		2	0	0	0	1	0	0	0	0	1	3	28	0	0			0			0			0
0	53.5068	0	0	1	0	1	0	0	0	0	0	96		1	0	0	1	0	0	0	1	0	0	0	0	0	0	1	3.5	15	0	0			0			0			0
1	50.5863	0	0	1	1	0	0	1	0	0	2	178		3	0	0	3	0	0	0	0	0	1	0	0	0	0	1	4	38	0	0			0			0			0
0	66.2849	0	0	1	1	0	0	0	0	0	0	86		1	0	0	1	1	0	0	1	0	0	0	0	0	0	1	3	20	0	0			0			0			0
1	45.337	0	0	1	0	1	0	0	0	0	0	98		1	0		1	0	1	0	0	0	0	0	0	0	0	1	3.5	38	0	0			0			0			0
1	42.6055	0	0	1	0	1	0	0	0	0	0	101	2	3	0	0	4	0	2	0	0	0	1	0	0	0	0	1	3.5	18	0	0			0			0			0
0	79.3918	0	0	1	0	1	0	0	0	0	0	74		2	0	0	2	0	0	0	0	0	0	0	0	0	0	1	3	20	0	0			0			0			0
1	75.2027	0	0	1	0	1	0	0	0	0	0	75	2	2	0	0	2	0	0	0	0	0	1	0	0	0	0	1	3	22	0	0			0			0			0
1	77.6438	0	0	1	0	1	0	0	0	0	3	82	1	2	0	0	2	0	0	0	0	0	1	1	0	0	0	0	3.5	28	0	0			0			1			1
0	77.4493	0	0	1	0	1	0	0	0	0	0	71	1	2	0	0	2	0	0	2	0	0	1	0	0	0	0	1	3	38	0	0			0			0			0
0	70.4959	0	0	0	0	0	0	1	1	0	0	87		2	1	0	1	0	0		0	0	0	0	0	0	0	1	2.8	16	0	0			0			0			0
1	68.6411	0	0	1	0	1	0	0	0	0	0	97	2	2	0	0	2	0	0	0	0	0	0	0	0	0	0	1	3	24	0	0			0			0			0
1	73.4822	0	0	1	0	1	0	0	0	1	0	78.9		2	0	0	2		0	0	0	0	0	0	0	0	0	1	3.5	18	0	0			0			0			0
1	66.5123	0	0	1	0	1	0	1	0	0	3	106	1	1	0	0	2	0	2	0	0	0	1	0	0	0	0	1	4	20	0	0			0			0			0
1	83.4493	1	0	0	0	0	0	0	0	0	2	105		2	0	0	2	0	2	0	0	0	1	0	0	0	0	1	3	32	0	0			0			0			0
0	45.6137	0	0	0	0	0	0	0	0	0	3	77	1	3	0	0	3	0	0	0	0	0	0	0	0	0	0	1	2.8	18	0	0			0			0			0
0	83.2493	1	0	1	0	1	0	1	0	0	1	61	3	4	1	0	5	0	0	3	0	0	1	0	0	2	0	1	4	23	0	0			0			0			0
1	76	0	0	1	0	1	0	0	0	0	2	74	1	3	0	0	5	0	2	0	0	0	1	0	0	0	0	1	3.5	24	0	0			0			1			1
1	78.5068	0	0	0	0	0	0	0	0	0	0	103.9	2	4	1	0	5	0	0	0	0	0	1	0	0	1	0	1	3	20	0	0			0			0			0
0	80.4164	1	0	1	0	1	0	0	9	9	0	69		2	0	0	2	0	2	0	0	0				0	0	1	3.3	38	0	0			0			0			0
1	81.8822	1	0	1	0	1	0	0	0	1	0	82		2			1	0	0	0	0	0	0	0	0	0	0	1			0	0			0			0			0
1	83.4932	1	0	0	0	0	0	0	0	0	0	62		3	0	0	2	0	0	0	0	0	0	0	0	0	0	1	3	12	0	0			0			0			0
1	85.5699	1	0	1	1	0	0	0	0	0	0	82		2	0	0	2	0	0	0	1	0	0	0	0	0	0	1	2.8	30	0	0			0			0			0
1	87.7726	1	0	1	0	1	0	1	0	1	0	68	2	4	0	0	3	0	0	0	0	0	1	0	1	2	0	1	4	18	0	0			0			1			1
1	75.6712	0	0	1	0	1	0	0	0	0	2	92	1	3	0	0	3	0	0	0	0	0	1	0	0	0	0	1	2.8	14	0	0			0			0			0
0	79.6822	1	0	1	0	1	0	0	0	0	0	48		1	0	0	1	0	2	0	0	0	1	0	0	0	0	1	3	16	0	0			0			0			0
1	82.1041	1	0	1	0	1	0	1	0	0	0	66		5	1	0	5	0	0	0	0	0	1	0	0	0	0	1	3.5	32	0	0			0			0			0
1	79.1589	0	0	1	1	0	0	0	0	0	0	70		2	0	0	2		0	0	0	0	0	0	0	0	0	1	3	36	0	0			0			0			0
1	89.8493	1	1	1	1	0	0	0	0	0	0	110	1	1	0	0	1	0	0	0	0	0	0	0	0	0	0	1	3	13	0	0			0			0			0
1	91.9178	1	1	1	1	0	0	1	0	1	0	83	1	2	0		2		6	0	1	0	1	0	0	0	0	1	3	28	0	0			0			1			1
1	88.6055	1	0	1	0	1	0	0	0	0	0	82	2	3	0	0	5	0	0	0	0	0	1	0	0	0	0	1	2.8	24	0	0			0			0			0
1	85.7781	1	0	0	0	0	0	1	0	0	0	78		4	0	0	5	0	0	0	0	0	1	0	0	0	0	0	3.5	30	0	0			0			0			0
1	85.0493	1	0	0	0	0	0	1	1	0	0	72		1	0	0	1	0	0	0	0	0	1	0	0	9	0	0	2.3	20	0	0			0			0			0
1	84.7589	1	0	1	0	1	0	0	0	0	0	77		1	0	0	1	0	0	0	0	0	1	0	0	1	0	1	3	20	0	0			0			0			0
1	68.7507	0	0	1	0	1	0	0	0	0	0	81		2	0	0	3	0	2	0	0	0	1	0	0	0	0	1	2.8	32	0	0			0			0			0
1	75.8493	0	0	1	0	1	0	0	0	0	2	66		3	0	0	3	0	0	0	0	0	1	0	0	0	0	1	3	16	0	0			0			0			0
1	79.9945	1	0	0	0	0	0	1	1	0	3	71		1	0	0	1	0	0	0	0	0	1	0	0	0	0	1	3	26	0	0			0			0			0
1	80.1342	1	0	1	0	1	0	0	9	0	2	77		1	0	0	1	0	0	0	0	0	1	0	0	0	0	1	3.8	23	0	0			0			0			0
1	80.3178	1	0	0	0	0	0	1	1	0	0	88		1	1	0	3	0	0	0	0	0	1	0	0	0	0	0	3	38	0	0			0			0			0
1	85	1	0	1	1	0	0	0	0	0	0	77		3	0	0	3	0	0	3;99	0	0	1	0	0	0	0	1	3	20	0	0			0			0			0
1	75.3781	0	0	0	0	0	0	0	0	1	2	110	2	3	0	0	3	0	0	0	0	0	1	0	0	0	0	1	2.8	24	0	0			0			0			0
1	80.2575	1	0	1	1	0	0	1	0	1	1	108		1	0	0	1	0	1	0	1	0	1	0	0	0	0	1	4	32	0	0			0			0			0
1	77.5671	0	0	1	1	0	0	0	0	0	0	77		2			2	0	0	0	0	0	0	0	0	0	0	1	3.5	30	0	0			0			0			0
1	83.7699	1	0	0	0	0	0	1	1	1	2	85		1	0	1	1	0	0	0	0	0	1	0	0	0	0	1	4.5	14	0	1			1			0			1
0	76.2959	0	0	1	0	1	0	1	0	0	0	68		1	0	0	1	0	6	0	0	0	1	0	0	0	0	1	2.5	15	0	0			0			0			0
0	76.4795	0	0	0	0	0	0	1	0	1	0	48		5	0	2	5	0	0	0	0	0	1	0	0	0	0	1	3	15	0	0			0			0			0
0	76.7041	0	0	1	0	1	0	0	0	0	0	96	1	1	0	0	1	0	0	0	0	0	1	0	0	0	0	1	4	11	0	0			0			0			0
0	79.9534	1	0	1	1	0	0	0	0	0	2	96	1	1	0	0	1	0	0	0	1	0	1	0	0	1	0	1	3	38	0	0			0			1			1
1	81.526	1	0	1	0	1	0	0	0	0	0	89		1	0	0	1	0	6	0	0	0	1	0	0	0	1	1	3.3	38	0	0			0			0			0
1	78.463	0	0	1	0	1	0	0	0	0	0	58	1	2	0	0	2	0	0	0	0	0	1	0	0	0	0	1	3	20	0	0			0			0			0
0	76.0384	0	0	1	0	1	0	1	0	1	2	90		1	0	0	1	0	0	0	0	0	1	0	0	0	0	1	3.5	16	0	0			0			0			0
1	76.8712	0	0	1	0	1	0	0	0	0	0	91		2	0	0	3	0	0	0	0	0	1	1	0	0	0	1	3.5	24	0	0			0			0			0
1	80.4521	1	0	1	0	1	0	1	0	0	2	78	1	2	0	0	2	0	0	0	0	1	1	0	0	0	0	1	3	24	0	0			0			0			0
0	86.6329	1	0	0	0	0	0	0	0	0	0	86		2	0	0	2	0	0	0	0	0	1	0	0	0	0	1	3.5	32	0	0			0			0			0
1	80.7178	1	0	1	0	1	0	1	0	1	0	92	1	1	0	0	1	3	0	0	0	0	1	0	0	0	0	1	3.5	18	0	0			0			0			0
1	78.0274	0	0	0	0	0		0	0	0	0	79	1	2	0	0	3	0	1	0	0	0	1	0	0	0	0	1	4	15	0	0			0			0			0
1	76.1562	0	0	0	0	0	0	1	0	0	0	78.9	1	1	0	0	1	0	0	0	0	0	1	0	0	0	0	1	2.3	16	0	0			0			0			0
1	79.1315	0	0	0	0	0	0	0	0	0	2	127		2	0	0	1	0	2	0	0	0	1	0	0	0	0	1	3.3	16	0	0			0			0			0
1	76.337	0	0	0	0	0	0	0	0	0	0	89	1	1	0	0	1	0	0	0	0	0	1	0	0	0	0	1	2.8	18	0	0			0			0			0
1	82.7397	1	0	1	0	1	0	0	0	0	0	84		2	0	0	2	0	0	0	0	0	0	0	0	0	0	1	3.5	38	0	0			0			0			0
0	85.5671	1	0	1	0	1	0	1	0	9	0	63		1	0	0	1	0	0	0	0	0	1	0	0	0	0	1	2.5	24	0	0			0			0			0
0	90.5479	1	1	1	0	1	0	0	0	1	0	60		1	0	0	1	0	0	3	0	0	1	0	0	0	0	1	4.5	16	0	0			0			0			0
1	84.8877	1	0	1	0	1	0	0	0	0	0	88	2	2	0	0	2	0	0	2	0	0	1	0	0	0	0	0	4.5	14	0	0			0			0			0
0	78.2822	0	0	1	0	1	0	0	0	0	0	95	2	2	0	0	2	0	0	0	0	0	1	0	0	9	0	1	3.5	23		0			0			0			0
0	85.6712	1	0	1	0	1	0	0	0	0	0	66		2	0	0	5	0	0	0	0	0	1	0	0	9	0	1	4	20	2	0			0			0			0
0	88.0384	1	0	1	0	1	0	1	1	1	0	53		1	0	0	1	0	0	99	0	0	0	0	0	0	1	1	4	16	0	0			1			1			1
0	78.9014	0	0	1	1	0	0	0	0	0	0	66	1	2	0	0	2		0	0	1	0	1	0	0	9	0	1	3.5	33	0	0			0			0			0
0	78.3836	0	0	0	0	0	0	1	0	0	0	94		3	1	0	3	99	0	10;11;13	0	0	0	0	0	0	0	0	3.5	38	2	0			1			0			1
0	79.2466	0	0	0	0	0	0	1	0	1	0		1	1	0	0	1	0	2	0	0	0	1	0	0	0	0	1	3	32	0	0			0			0			0
0	80.126	1	0	0	0	0	0	0	0	1	0	82.1	1	1	0	1	1	0	0	0	0	0	1	0	0	0	0	0	3.5	24	0	0			0			0			0
0	79.8548	1	0	1	1	0	0	0	0	0	0	83	2	3	0	0	3	0	0	0	0	0	1	0	0	0	0	1	2.8	18	0	0			0			0			0
0	81.2932	1	0	1	0	1	0	0	0	0	0	70		3	0	0	3	0	0	0	0	0	1	0	0	0	0	1	3.5		0	0			0			0			0
1	75.3753	0	0	1	0	1	0	1	0	0	2	78	1	2	0	0	1	0	0	0	0	0	1	0	0	0	0	1	2.8	18	0	0			0			0			0
1	75.0849	0	0	1	0	1	0	1	0	0	3	89		3	0	0	3	0	0	3;99	0	0	1	0	0	0	0	1	2.8	22	0	0			0			1			1
0	77.5397	0	0	0	0	0	0	0	0	0	0	56	2	2	0		2	1	0	3	0	0	1	0	0	0	0	1	3	33	0	0			0			0			0
0	79.8192	1	0	1	0	1	0	0	0	0	0	61	1	1	0	0	1	0	0	0	0	0	1	0	0	0	0	1	3.3	28	0	0			0			0			0
1	78.8329	0	0	0	0	0	0	1	0	1	0	75		2	2	0	3	0	0	0	0	0	1	0	0	1	0	1	3.3	28	0	0			0			0			0
1	81.611	1	0	1	0	1	0	1	0	1	0	67		2	0	0	1	0	0	0	0	0	1	0	0	0	0	1	4.5	32	0	0			0			0			0
1	80.7123	1	0	1	0	1	0	0	0	0	0	86		3	0	0	3	0	2	0	0	0	1	0	0	0	0	1	3	16	0	0			0			0			0
1	75.3753	0	0	0	0	0	0	0	0	1	0	110		1	0	0	1	0	2	0	0	0	1	0	0	0	0	1	4	36	0	0			0			0			0
0	90.4575	1	1	1	1	0	0	0	0	0	0	75	1	1	0	0	2	0	0	0	1	0	1	0	0	0	0	1	2.5	16	0	0			0			0			0
1	81.6986	1	0	1	0	1	0	0	0	0	2	85		1	0	0	1	0	0	0	1	0	1	1	1	0	1	1	4.5	38	0	0			0			0			0
0	84.1836	1	0	1	0	1	0	0	0	0	0	57		1	0	0	2	0	0	0	0	0	0	0	0	0	0	1	2.3	14	0	0			0			0			0
1	77.3616	0	0	1	0	1	0	1	1	1	0	82	1	2	0	1	2	0	0	0	0	0	0	1	0	0	1	1	3	18	0	0			0			0			0
1	78.4164	0	0	1	0	1	0	1	0	1	2	104	2	2	0	0	2	0	0	0	0	0	1	0	0	2	0	0	3.5	12	0	0			0			0			0
0	81.0932	1	0	1	0	1	0	0	0	0	3	96		2	0	0	2	0	2	0	0	0	1	0	0	0	0	1	2.8	24	0	0			0			0			0
1	77.0658	0	0	0	0	0	0	1	1	1	0	75		2	0	0	2	0	0	0	0	0	1	0	0	0	0	1	3	16	0	0			0			1			1
1	84.8055	1	0	1	1	0	0	1	0	1	0	70	2	3	1	0	3		0	0	0	0	0	1	0	0	0	1	3.5	32	0	0			0			0			0
1	90.6685	1	1	1	0	1	0	0	0	0	2	59		1	0	0	1	0	0	0	0	0	1	0	0	0	0	1	2.5	28	0	0			0			0			0
0	76.6438	0	0	0	0	0	0	0	0	0	0	59	1	1	0	0	1	0	0	3	0	0	1	0	1	0	0	1	2.8	32	0	0			0			0			0
1	76.4466	0	0	0	0	0	0	0	0	0	0	85		3	0	0	2	0	0	0	0	0	1	0	0	0	0	1	3.5	33	0	0			0			0			0
1	80.9178	1	0	1	0	1	0	1	0	1	2	105		2	0	2	2	0	1;6	3	0	0	1	0	0	0	0	1	4	38	0	0			1			0			1
1	76.1288	0	0	1	0	1	0	1	1	0	0	90		2	0	0	2	0	0	0	0	0	1	0	0	0	1	0	3	24	0	0			0			0			0
0	84.7068	1	0	1	1	0	0	1	1	1	0	70		1	0	0	1	0	0	0	1	0	0	0	0	1	0	1	3	18	0	0			0			0			0
1	85.4082	1	0	0	0	0	0	1	0	0	0	85		1	0	0	1	0	0	0	0	0	1	0	0	2	0	1	3	14	0	0			0			1			1
1	83.611	1	0	0	0	0	0	0	0	0	0	86	1	1	0	0	1	0	0	0	0	0	1	0	0	0	0	1	4	28	0	0			0			0			0
1	79.3233	0	0	0	0	0	0	1	0	0	3	95		1	0	0	1	0	0	0	0	0	1	0	0	1	0	1	3.3	20	0	0			0			0			0
1	82.0356	1	0	0	0	0	0	1	0	1	0	70		1	0	0	1	0	0	0	0	0	1	0	0	0	0	1			0	0			0			0			0
0	76.7616	0	0	1	0	1	0	0	0	0	2	70		2	0	0	2	0	0	0	0	0	1	0	0	0	0	1	3.5	38	0	0			0			0			0
1	80.3589	1	0	1	0	1	0	0	0	1	0	92	1	2	1	0	2	0	0	0	0	0	1	0	0	0	0	0	3.8	28	0	0			0			0			0
1	80.2548	1	0	1	0	1	0	1	1	0	0	73		1	0	0	1	0	0	0	0	0	0	0	0	1	0	1	4	12	0	0			0			1			1
1	94.5699	1	1	1	0	1	0	0	0	0	2	86		1	0	0	1	0	0	2;10;99	0	0	0	0	1	0	0	1	3.5	26	0	0			0			0			0
1	89.6795	1	1	1	0	1	0	1	1	1	0	77		3	0	0	4	0	0	0	0	0	0	0	0	0	0	1	2.5	14	0	0			1			0			1
1	77.3863	0	0	1	0	1	0	0	0	0	0	73		2	0	0	2	0	2	0	0	0	0	0	0	0	0	1	3.5	18	0	0			0			0			0
1	75.9041	0	0	1	0	1	0	0	0	0	3	87		2	0	0	2	0	0	0	0	0	1	0	0	0	0	1	3.5	38	0	1			0			0			1
1	81.5178	1	0	0	0	0	0	1	1	1	0	79.8	1	1	0	0	1	0	1	0	0	0	1	0	0	0	0	1	2.5	18	0	0			0			0			0
1	76.1644	0	0	0	0	0	0	0	9	0	0	77	1	1	0	0	1	0	0	0	0	0	1	0	0	0	0	1	4	18	0	0			0			0			0
1	84.6493	1	0	1	1	0	0	1	0	1	0	78	3	3	0	0	3	0	0	0	0	0	1	0	0	0	0	1	3	22	0	0			0			0			0
0	78.4384	0	0	1	0	1	0	0	0	0	0	69	1	1	0	0	1	0	0	0	0	0	1	0	0	0	0	1	2	33	0	0			0			0			0
0	75.5918	0	0	1	0	1	0	0	0	9	0	73		2	0	0	2	0	0	0	0	0	0	0	0	0	1	1	4.5	14	0	0			0			1			1
0	75.9397	0	0	1	0	1	0	0	0	1	3	84	2	1	0	0	3	0	2	0	0	0	1	0	0	0	0	0	2.5	28	0	0			1			0			1
0	80.789	1	0	0	0	0	0	0	1	0	0	70	1	1	0	0	1	0	0	0	0	0	0	0	0	0	0	1	2.3	14	0	0			0			0			0
0	75.011	0	0	0	0	0	0	0	0	1	0	68		1	0	0	1	0	0	0	0	0	1	0	0	0	0	0	3	18	0	0			0			0			0
1	79.1068	0	0	1	0	1	0	0	0	0	0	111		2	0	0	2	0	0	0	0	0	1	0	0	0	0	1	3.5	22	0	0			0			0			0
1	83.6055	1	0	0	0	0	0	0	0	0	0	76		2	0	0	2	0	0	1	0	0	1	0	0	0	0	1	3	26	0	0			0			0			0
1	79.4466	0	0	1	0	1	0	1	0	1	0	96		4	0	0	7	0	0	0	0	0	1	0	0	0	0	1	4	22	0	0			0			0			0
1	77.5699	0	0	0	0	0	0	0	1	0	0	83		1	0	0	1	0	0	2	0	0	0	0	0	0	0	1	4	28	0	0			0			0			0
1	77.2301	0	0	1	0	1	0	0	0	0	0	71		3	0	0	3	0	0	0	0	0	1	0	0	0	0	1	3.5	38	0	0			0			0			0
0	88.8164	1	0	1	0	1	0	0	0	1	0	58		2	1	0	3	0	0	0	0	0	1	0	0	0	0	1	3	24	0	0			0			0			0
1	76.9945	0	0	0	0	0	0	1	1	0	0	108		3		0	2	0	0	0	0	0	1	0	0	0	0	1			0	0			0			0			0
1	83.9315	1	0	1	0	1	0	1	1	0	0	65		3	0	0	3	0	1	0	0	0	1	0	0	0	0	1	4	28	0	0			0			0			0
0	83.1534	1	0	1	0	1	0	1	0	1	0	55.8	1	2	0	1	1	0	1	0	0	0	1	0	0	0	0	1	3	15	0	0			1			0			1
1	78.1562	0	0	1	1	0	0	0	0	0	0	67	1	1	0	0	1	0	0	0	1	0				0	0	1	3	38	0	0			0			0			0
1	83.0959	1	0	0	0	0	0	1	0	1	2	77		1	0	1	1	0	0	0	0	0	0	0	0	0	1	1	3	16	0	0			0			0			0
1	84.3315	1	0	1	0	1	0	0	1	0	0	96	1	1	0	0	1	0	0	3	0	0	1	1	0	0	0	0	2.5	24	1	0			0			0			0
0	83.9452	1	0	0	0	0	0	0	0	1	0	64		1	0	0	3	0	0	2	0	0	1	0	0	0	0	1	3.5	28	0	0			0			0			0
1	75.9918	0	0	1	1	0	0	0	0	0	0	108		1	0	0	1	0	0	0	1	0	1	0	0	0	0	1	3.5	28	0	0			0			0			0
1	88.7233	1	0	1	0	1	0	1	0	9	0	83		3	0	0	3	0	0	0	0	0	1	0	0	0	1	0	3.5	18	0	0			0			0			0
1	85.8411	1	0	0	0	0	0	1	0	0	0	65	2	4	0	0	4	0	0	0	0	0	1	0	0	0	0	1	3.8	24	0	0			0			0			0
1	84.9288	1	0	1	1	0	0	0	0	0	0	79		1	0	0	1	0	0	0	0	0	1	0	0	0	0	1	2.3	16	0	0			0			0			0
1	79.9616	1	0	1	1	0	0	0	0	0	0	73	1	1	0	0	1	0	0	0	1	0	0	0	0	0	0	1	3.5	38	0	0			0			0			0
1	80.789	1	0	0	0	0	0	0	0	1	0	89		2	0	1	2	0	2	3	0	0	1	0	0	0	0	1	3.5	32	0	0			0			0			0
1	75.4877	0	0	0	0	0	0	0	1	0	0	83	1	1	0	0	1	0	0	0	0	0	1	0	0	0	0	1	3.5	18	0	0			0			0			0
1	76.4712	0	0	1	0	1	0	1	0	0	0	86	1	1	0	0	1	0	2	0	0	0	1	0	0	0	0	1	2.3	24	0	0			0			0			0
1	83.4548	1	0	0	0	0	0	0	0	1	0	51	1	2	0	0	1	0	0	0	0	0	1	0	0	0	0	1	2.5	23	0	0			0			0			0
1	81.126	1	0	1	0	1	0	1	0	0	0	60		2	0	0	2	0	0	0	0	0	1	0	0	0	0	1	3.3	24	0	1			0			0			1
1	75.989	0	0	1	0	1	0	1	0	1	3	89		2	0	0	2	0	0	0	0	0	1	0	0	9		1	3	38	0	0			0			1			1
0	82.3096	1	0	1	1	0	0	0	0	0	0	60		1	0	0	1	0	0	0	1	0	1	0	0	0	0	1	2.8	16	0	0			0			0			0
1	76.8466	0	0	1	0	1	0	1	0	1	1	134	1	3	0	0	1	0	6	0	0	0	1	0	0	1	0	1	3.5	20	0	0			0			0			0
1	82.0877	1	0	1	0	1	0	0	1	1	1	76	2	2	0	0	2	0	1	0	0	0	1	0	0	0	0	1	5	24	0	0			1			0			1
1	76.4822	0	0	1	0	1	0	1	0	0	0	70	1	3	0	0	4	0	0	0	0	0	1	0	0	0	1	1	3	24	0	0			0			0			0
0	77.8274	0	0	0	0	0	0	1	0	0	2	83	1	1	0	0	1	0	2	0	0	0	1	0	0	0	0	1	3	22	0	0			0			0			0
0	77.2548	0	0	1	0	1	0	1	0	1	0	83		1	0	0	1	0	1	0	0	0	1	0	0	0	0	1	4	8	0	0			0			0			0
0	87.2137	1	0	0	0	0	0	1	0	0	0	64.9		1	0	0	1	0	2	0	0	0	0	0	0	0	0	1	3.3	18	0	0			0			0			0
1	76.5534	0	0	1	0	1	0	0	0	0	0	86	0	2	0	0	2	0	0	0	0	0	1	0	0	0	0	1	2.8	38	0	0			0			0			0
1	84.8274	1	0	1	1	0	0	0	0	0	0	83		2	0	0	2	3	0	99	1	0	0	0	0	0	0	1	3	22	0	0			0			1			1
1	84.7479	1	0	0	0	0	0	1	0	0	0	86	2	2	0	0	2	0	0	2	0	0	1	0	0	0	0	1	4	38	0	0			0			0			0
1	81.8384	1	0	1	0	1	0	0	0	0	0	69		4	0	0	4	0	0	0	0	0	1	1	0	0	0	1	3.8	38	0	0			1			1			1
1	76.6027	0	0	1	0	1		1	0	0	2	113.9	1	1	0	0	2	0	0	2	0	0	1	0	0	0	0	1	2.8	28	0	0			0			0			0
0	75.7507	0	0	0	0	0	0	0	0	0	0	60	1	3	0	0	4	0	0	0	0	0	1	0	0	0	0	1	28	35	0	0			0			0			0
0	79.1233	0	0	1	1	0	0	0	0	0	0	70		3	0	0	3	3	0	0	1	0	1	0	0	0	0	1	3	30	0	0			0			0			0
0	86.4055	1	0	1	0	1	0	0	0	0	0	77	2	2	0	0	1	0	0	0	0	0	1	0	0	0	0	1	2.8	15	0	0			0			0			0
1	75.2795	0	0	1	0	1	0	0	0	0	2	92		1	0	0	1	0	0	0	0	0	1	0	0	0	1	1	3.5	12	0	0			0			0			0
1	77.0904	0	0	0	0	0	0	1	1	0	2	92	1	3	1	0	4	0	0	2;5	0	0	1	0	0	1	1	1	4.5	28	0	0			0			0			0
0	76.663	0	0	1	1	0	0	0	0	0	0	70		1	0	0	1	0	0	0	0	0	0	0	0	0	0	1	3	18	0	0			0			0			0
0	76.1041	0	0	1	0	1	0	0	0	0	0	52		1	0	0	2	0	2	0	0	0	0	0	0	0	0	1	2.8	24	0	0			0			0			0
1	82.7123	1	0	1	0	1	0	1	1	1	0	89		3	0	0	3	0	0	99	0	0	1	0	0	0	0	1	3.5	20	0	0			0			1			1
0	80.1918	1	0	1	1	0	0	0	0	0	0	79		1	0	0	2	0	0	0	0	0	1	0	0	0	0	1	2.5	8	0	0			0			0			0
1	75.8685	0	0	1	1	0	0	0	0	0	0	90	1	2	0	0	2	0	0	0	0	0	1	0	0	0	0	1	3	20	0	0			0			0			0
0	75.3342	0	0	1	0	1	0	0	0	0	3	56		2	0	0	2	0	0	0	0	0	1	0	0	0	0	1	3.5	16	0	0			0			0			0
1	75.2247	0	0	0	0	0	0	0	0	0	0	0	1	1	0	0	1	0	2	0	0	0	1	0	0	0	0	1	2.8	18	0	0			0			0			0
0	75.8438	0	0	1	1	0	0	0	0	0	0	56		2	0	0	2	0	0	0	0	0	1	0	0	0	0	1	2.8	12	0	0			0			0			0
1	90.7781	1	1	1	1	0	0	0	0	0	0			2	0	0	2	0	0	0	0	0	1	0	0	0	1	0	3	20	0	0			0			0			0
1	77.2384	0	0	1	0	1	0	1	0	0	0	81	2	2	0	0	2	0	2	0	0	0	1	0	0	0	0	1	2.5	18	0	0			0			0			0
1	81.9452	1	0	1	0	1	0	0	0	0	0	121	1	1	1	0	2	0	0	0	0	0	0	0	0	0	0	1	2.8		0	0			0			0			0
0	85.5616	1	0	1	1	0	0	0	0	0	0	70		2	0	0	2	0	0	0	1	0	0	0	0	0	0	1	2.5	28	0	0			0			0			0
1	78.463	0	0	0	0	0	0	0	0	0	0	94		3	0	0	2	0	0	2	0	0	1	0	0	0	0	0	4.5	24	0	0			0			0			0
1	79.8959	1	0	1	1	0	0	1	1	0	0	90		1	0	0	1	0	0	0	0	0	1	0	0	0	0	1	2.8	16	0	0			0			0			0
1	85.7288	1	0	0	0	0	0	1	1	0	0	69		1	0	0	1	0	0	0	0	0	1	0	0	0	0	1	2.8	14	0	0			0			0			0
1	79.1534	0	0	1	0	1	0	0	0	0	0	71	3	3	0	0	4	0	0	0	0	0	1	0	0	0	0	1	4	15	0	0			0			0			0
0	74.9973	0	0	1	0	1	0	0	0	0	0	81		1	0	0	1	0	0	0	0	0	0	0	0	0	0	1	2.8	28	0	0			0			0			0
1	75.2329	0	0	1	0	1	0	0	0	0	0	93		3	0	0	5	0	2	0	0	0	1	0	0	0	0	1	4	38	0	0			0			0			0
1	77.137	0	0	1	0	1	0	0	0	0	0	70	2	2	0	0	3	0	0	0	0	0	1	0	0	0	0	1	3.8	28	0	0			0			0			0
0	79.3918	0	0	0	0	0	0	1	0	0	0	70	0	2	1	0	1	0	0	0	0	0	1	0	0	0	0	0	3.5	38	0	0			0			0			0
1	76.7397	0	0	1	0	1	0	0	0	0	0	105		2	1	0	1	0	0	10	0	0	1	0	0	0	1	1	3.5	16	0	0			0			0			0
0	82.7644	1	0	0	0	0	0	0	0	1	9	70		1	1	1	3		1	0	0	0	1	0	0	0	0	1	3.5	30	0	0			0			0			0
0	81.1205	1	0	1	1	0	0	0	0	0	0			2	0	0	3		0	0	0	0	1	0	0	0	0	0	3	20	0	0			0			0			0
1	80.0603	1	0	1	0	1	0	0	0	0	1	94		2			2	0	0	2	0	0	1	0	0	0	0	1			0	0			0			0			0
1	81.7644	1	0	1	0	1	0	0	0	0	2	91.2	1	1	0	0	1	0	0	6	0	0	0	0	0	0	0	1	0	0	0	0			0			1			1
1	82.1726	1	0	1	0	1	0	0	0	0	0	90		3	0	0	3	0	0	0	0	0	0	0	0	0	0	1	3.8	28	0	0			0			0			0
1	77.3808	0	0	0	0	0	0	1	0	1	0	89		2	0	1	1	0	0	3;99	0	0	1	0	0	0	0	1	3.5	38	0	0			0			0			0
1	75.2466	0	0	0	0	0	0	1	0	0	0	46		2	0	0	4	0	0	2	0	0	1	1	0	0	0	1	4	38	4	0			0			0			0
0	81.0712	1	0	1	1	0	0	0	0	0	0	67		1	0	0	1	0	0	0	1	0	0	0	0	0	0	0	3.5	30	0	0			0			0			0
1	83.6603	1	0	1	1	0	0	0	0	0	0	89		1	0	0	1	0	0	0	1	0	0	0	0	0	0	1	2.3	32	0	0			0			0			0
0	80.7918	1	0	1	0	1	0	0	0	0	0	82		2	0	0	3	0	0	0	0	0	0	0	0	9		1	3.8	28	0	0			0			0			0
0	79.3315	0	0	0	0	0	0	0	0	0	1	64		2	1	0	2	0	2	0	0	0	1	0	0	0	0	1	2.8	32	0	0			0			0			0
1	76.5342	0	0	1	1	0	0	0	0	0	2	89		1	0	0	1	0	0	0	0	0	1	0	0	0	1	1	2.5	32	0	0			0			0			0
1	79.6356	1	0	0	0	0	0	0	0	1	1	107	1	1	0	0	1	0	0	0	0	0	1	1	0	0	0	1	2.8	12	0	0			0			0			0
1	91.2877	1	1	1	1	0	0	0	0	0	0	57		2	0	0	2	0	0	0	1	0	0	0	0	0	0	1	3	20	0	0			0			0			0
1	83.2877	1	0	0	0	0	0	1	0	1	0	78	2	2	0	0	4	0	0	0	0	0	1	0	0	0	0	1	3.3	28	0	0			0			0			0
0	76.8082	0	0	0	0	0	0	0	0	0	0	64	2	2	0	0	2	0	0	0	0	0	1	0	0	0	0	1	2.8	24	0	0			0			1			1
0	75.7781	0	0	0	0	0	0	0	0	1	1	86		1	0	0	1	0	0	0	0	0	1	0	0	0	0	1	3.5	30	0	0			0			0			0
0	76.1041	0	0	0	0	0	0	1	0	0	0	64	1	1	0	0	1	0	0	0	0	0	1	0	0	2	0	1	3	28	0	0			0			0			0
0	76.6767	0	0	1	1	0	0	0	0	0	0	86	1	1	0	0	1	0	0	0	0	0	0	0	0	0	0	1	3.5	22	0	0			0			0			0
1	76.3151	0	0	0	0	0	0	0	0	0	3	99	1	2	0	0	2	0	2	0	0	0	1	0	0	0	0	1	3.5	33	0	0			0			0			0
0	83.3753	1	0	1	0	1	0	0	0	0	0	86		2	0	0	1	0	0	0	0	0	1	0	0	0	0	1	4	15	0	0			0			0			0
1	85.4356	1	0	1	1	0	0	0	0	0	0	64	1	1	0	0	1	0	0	0	0	0	0	0	0	0	0	1	3	38	0	0			0			0			0
1	69.2411	0	0	1	0	1	0	1	0	1	1	107		2	0	0	2	0	0	3	0	0	1	0	0	0	1	1	3.5	16	0	0			0			0			0
0	81.863	1	0	1	0	1	0	0	0	0	9	68	1	2	0	0	2	0	1	2	0	0	1	0	0	0	0	1	3.5	30	0	0			0			0			0
1	78.1205	0	0	0	0	0	0	1	1	0	0	99		3	0	0	3	0	1	0	0	0	1	0	0	0	0	1	5	20	0	0			0			0			0
1	86.4986	1	0	1	0	1	0	0	0	0	0	79		2	0	0	1	0	0	0	0	0	1	0	0	0	0	1	3.5	28	0	0			0			0			0
1	75.5397	0	0	0	0	0	0	1	1	0	2	71.2	1	1	0	0	2	0	0	0	0	0	1	0	0	0	0	1	2.8	38	0	0			0			0			0
1	84.2959	1	0	1	0	1	0	0	0	0	1	84	0	2	0	0	2	0	2	0	0	0	1	0	0	1	0	1	2.5	24	0	0			0			0			0
1	76.8493	0	0	1	0	1	0	0	0	1	2	130		1	0	0	1	0	0	2	0	0	1	0	0	0	0	1	18	4	0	0			0			0			0
0	76.6658	0	0	1	1	0	0	1	0	0	0	60	1	2	1	0	4	0	0	0	0	0	1	1	0	0	1	0	3	38	0	0			0			0			0
0	80.5808	1	0	1	0	1	0	0	0	0	0	72	2	3	0	0	3	0	0	0	0	0	1	0	0	0	0	1	3.5	18	0	0			0			0			0
1	88.2164	1	0	1	0	1	0	0	0	0	0	81		2	1	0	2	0	0	0	0	0	0	0	0	0	0	1	3.5	18	0	0			0			0			0
1	80.1534	1	0	0	0	0	0	1	1	0	0	58	2	2	0	0	2	0	0	0	0	0	0	0	1	0	1	1	3	16	0	0			0			0			0
1	79.7205	1	0	1	0	1	0	0	0	0	0	92	1	2	0	0	2	0	0	2	0	0	1	0	0	0	0	1	4	22	0	0			0			0			0
1	76.1123	0	0	1	0	1	0	0	0	0	0	59		3	1	0	2	0	0	10	0	0	0	0	1	0	0	1	3.5	18	0	0			0			1			1
1	76.4274	0	0	1	1	0	0	0	0	0	0	91	1	5		0	6	99	0	0	0	0	1	0	0	0	0	1	3.8	28	0	0			0			0			0
1	77.7041	0	0	1	1	0	0	0	0	0	0	68		1	0	0	1	0	0	0	1	0	0	0	0	0	0	1	3.5	10	0	0			0			0			0
0	83.4438	1	0	1	1	0	0	0	0	0	0	70		3	0	0	3	0	0	0	0	0	1	0	0	0	0	0	3.5	24	0	0			0			0			0
1	78.3151	0	0	1	0	1	0	0	0	0	0	79		1	0	0	1	0	0	0	0	0	0	0	0	0	1	1	2.5	38	0	0			0			0			0
1	76.274	0	0	1	0	1	0	1	0	0	0	72		1	0	0	1	0	0	0	0	0	1	0	0	0	1	1	3	20	0	0			0			0			0
1	76.6795	0	0	1	0	1	0	0	0	0	0	79	1	2	0	0	2	0	0	0	0	0	1	0	0	0	0	1	3	24	0	0			0			0			0
1	75.9726	0	0	1	1	0	0	0	0	0	2	77		1	0	0	2	0	0	0	1	0	1	0	0	0	0	1	4.5	38	0	0			0			0			0
0	87.4438	1	0	1	0	1	0	0	0	0	0	59		1	0	0	1	0	0	0	0	0				0	1	0	2.8	23	0	0			0			0			0
0	75.2877	0	0	1	1	0	0	0	0	0	0	64	1	1	0	0	2	0	0	0	0	0	1	0	0	0	0	1	2.8	24	0	0			0			1			1
1	77.1589	0	0	0	0	0	0	0	0	1	2	73	3	2	0	0	2	0	2;1	0	0	0	1	0	0	0	0	1	3.5	33	0	0			0			0			0
1	82.7973	1	0	1	1	0	0	0	0	0	0			1	0	0	2	0	0	0	1	0	0	0	0	0	0	1	3.5	33	0	0			0			0			0
0	87.463	1	0	1	0	1	0	1	0	0	3	57.2		2	1	0	1	0	0	0	0	0	1	0	0	0	0	1	2.3	16	0	0			0			0			0
0	80.2329	1	0	0	0	0	0	0	0	0	0	79		1	0	0	1	0	0	0	0	0	1	0	0	0	0	1	3.3	24	4	0			0			0			0
1	81.0274	1	0	0	0	0	0	1	0	0	0	64		3	0	0	4	0	0	0	0		0	0	0	0	0	1	4	23	0	0			0			0			0
1	85.9562	1	0	1	0	1	0	0	0	0	2	60		5	1	0	6	0	0	10	0	0	0	0	0	0	0	1	3.5	38	0	0			0			0			0
0	77.589	0	0	1	0	1	0	0	0	1	0	60	1	1	0	0	1	3	0	0	0	0	1	0	0	0	0	1	2.5	32	0	0			0			0			0
1	76.4822	0	0	1	0	1	0	0	0	0	0	87	1	1	1	0	3	0	0	0	0	0	1	0	0	0	0	1	4	28	0	0			0			0			0
1	78.0192	0	0	1	1	0	0	0	0	0	0	67		2	0	0	4	0	0	99	0	0	1	0	0	0	0	1	3	22	0	0			0			0			0
0	81.3315	1	0	1	0	1	0	0	0	0	0	67		1	0	0	1	0	0	0	0	0	1	0	0	2	0	1	3.5	16	0	0			0			0			0
1	85.6164	1	0	1	0	1	0	1	1	0	0	77	1	2	0	0	1	0	0	0	0	0	1	0	0	0	0	1	3	14	0	0			0			0			0
1	75.8438	0	0	0	0	0	0	0	0	0	0	98		1	0	0	1	0	0	0	0	0	1	0	0	0	1	1	3	8	0	0			0			0			0
0	76.1014	0	0	1	1	0	0	0	0	0	0	65	1	1	0	0	1	0	0	0	1	0	0	0	0	0	0	1	3.8	32	0	0			0			0			0
1	78.4356	0	0	0	0	0	0	0	0	0	0	82.1		2	0	0	3	0	1	0	0	0	1	0	0	0	0	1	4.5	18	0	0			0			0			0
1	76.1973	0	0	0	0	0	0	1	1	1	1	70		1	0	0	1	0	0	0	0	0	1	0	0	0	0	1	3	18	0	0			1			0			1
1	79.5096	1	0	1	0	1	0	0	9	9	0	89		5	0	0	4	0	0	0	0	0				0	0	1	4.5	18	0	0			0			0			0
1	80.4384	1	0	1	0	1	0	0	0	0	2	84		1	0	0	1	0	0	3	0	0	1	0	0	0	0	1	2.8	24	0	0			0			0			0
0	77.2685	0	0	1	0	1	0	0	0	0	0	82	1	1	0	0	2	0	0	0	0	0	1	0	0	0	0	1	4	36	0	0			0			0			0
1	81.1671	1	0	1	1	0	0	1	0	0	0	83	1	1	0	0	2	0	0	0	0	0	1	0	0	0	0	1	2.8	18	0	0			0			0			0
1	75.9836	0	0	1	0	1	0	1	1	0	0	85		1	0	0	1	0	0	0	0	0	1	0	0	0	1	0	2.5	16	0	0			0			0			0
1	84.3096	1	0	1	0	1	0	0	0	0	0	59	2	2	0	0	2	0	0	0	0	0	1	0	0	0	0	1	3.5	33	0	1			0			0			1
1	80.4438	1	0	1	0	1	0	0	0	0	0	83		3	0	0	4	0	6	0	0	0	1	0	0	0	0	1	3	32	0	0			0			0			0
0	75.2	0	0	1	0	1	0	0	0	0	0	52	1	1	0	0	1	0	0	0	0	0	1	0	0	0	0	1	4	28	0	0			0			0			0
0	87.5918	1	0	0	0	0	0	0	0	0	0	48	1	1	0	0	1	0	0	3	0	0	1	0	0	0	0	0	3	26	0	0			0			0			0
0	82.6027	1	0	1	0	1	0	0	9	9	0	57	1	1	0	0	1	0	0	5	0	1	1	0	0	9	0	1	4.5	32	0	0			0			1			1
1	75.3836	0	0	1	0	1	0	0	0	0	0	113	1	2	0	0	2	0	0	0	0	0	1	0	0	4	0	0	3.5	24	0	0			0			0			0
0	78.4904	0	0	0	0	0	0	1	0	9	0	77.1		1	0	0	1	0	0	0	0	0	0	0	0	0	0	1	2.5	11	0	1			0			0			1
1	86.3315	1	0	1	0	1		1	0	1	0	69	1	1	0	0	1	0	0	0	0	0	1	0	0	0	0	1	2.5	24	0	0			0			0			0
1	81.7041	1	0	0	0	0	0	1	1	0	0	77	2	2	0	0	1	0	0	0	0	0	0	1	0	0	0	1	2.5	18	0	0			0			0			0
1	76.5205	0	0	1	1	0	0	1	0	1	0	64	1	1		1	3	0	0	0	0	0	1	0	0	0	0	1	3.5	28	0	0			0			1			1
1	78.7589	0	0	1	0	1	0	1	0	0	0	120		2	0	0	3	0	0	0	0	0	1	0	0	0	1	1	4.5	28	0	0			0			0			0
0	81.2548	1	0	1	1	0	0	0	0	0	0	70		2	0		1	0	0	0	1	0	1	0	0	0	0	1	4.5	38	0	0			0			0			0
1	89.3096	1	0	1	0	1	0	1	1	0	0	90	1	1	0	0	1	0	0	4	0	0	1	0	0	0	0	1	2.5	28	0	0			0			0			0
1	78.5068	0	0	1	0	1	0	1	1	1	2	81	1	1	1	0	2	0	0	2;10;99	0	0	1	0	0	0	0	0	3	28	0	0			0			0			0
0	67.4767	0	0	1	0	1	0	0	0	0	0	76		2	0	0	2	3	0	0	0	0	1	0	0	0	0	1	2.5	28	0	0			0			0			0
0	77.4384	0	0	1	1	0	0	0	0	0	0	45		2	0	0	2	0	0	0	0	0	1	0	0	0	0	1	3	18	0	0			0			0			0
1	78.3452	0	0	0	0	0	0	0	0	0	0	85		1	1	0	1	0	0	0	0	0	1	0	0	0	0	1	3.3	28	0	0			0			0			0
1	87.1781	1	0	0	0	0	0	0	0	0	0	73	2	5	1	0	6	0	1	0	0	0	1	0	0	0	0	1	3.5	30	0	0			0			0			0
0	73.5041	0	0	1	1	0	0	0	0	0	0	61		1	0	0	1	0	0	0	0	0	0	0	0	0	0	1	3	28	0	0			0			0			0
1	71.6137	0	0	0	0	0	0	1	0	0	0	89		4	0	0	5	0	0	0	0	0	1	0	0	0	0	1	4.5	20	0	0			1			0			1
1	66.4301	0	0	1	0	1	0	1	0	0	1	75		2	0	0	3	0	0	0	0	0	1	0	0	0	0	1	3.5	24	0	0			0			0			0
1	71.4	0	0	1	1	0	0	0	0	0	0	70		1	0	0	1	0	0	0	1	0	0	0	0	0	0	1	2.8	32	0	0			0			0			0
1	74.2329	0	0	0	0	0		0	0	0	9	67		2	0	0	2	3	0	0	0	0				9	0	0	4	24	0	0			0			0			0
1	72.9288	0	0	1	1	0	0	0	0	0	0	75		1	0	0	1	0	0	0	1	0	1	0	0	0	0	1	3.5	28	0	0			0			0			0
0	72.274	0	0	0	0	0	0	1	0	1	0	108		3	1	0	3	0	0	10	0	0	0	0	0	0	0	0	3	38	0	0			0			0			0
1	69.011	0	0	1	1	0	0	0	0	0	0	40		1	0	0	1	0	0	0	1	0	1	0	0	0	0	1	2.5	24	0	0			0			1			1
1	69.0384	0	0	1	0	1	0	0	0	0	0	72	1	1	0	0	1	0	0	0	0	0	1	0	0	0	1	1	2.8	18	0	0			0			0			0
1	67.8849	0	0	0	0	0	0	0	0	0	0	108		1	0	0	2	0	2	0	0	0	1	0	0	0	0	1	3.3	32	2	0			0			0			0
0	67.5315	0	0	1	0	1	0	0	0	0	0	116	2	2	1	0	1	0	0	0	0	0	0	0	0	0	1	1	3.5	14	0	0			0			0			0
1	73.6082	0	0	1	1	0	0	1	0	0	0	90	2	3	0	0	3	0	0	0	1	0	1	0	0	0	0	1	4	30	0	0			0			0			0
1	72.8986	0	0	1	0	1	0	0	1	0	9	97		1	0	0	1	0	0	0	0	0				4	0	1	2.8	32	0	0			0			0			0
0	71.3589	0	0	1	0	1	0	1	0	1	0	51	1	1	0	0	1	0	2	0	0	0	0	0	0	0	0	1	2.3	18	0	0			0			0			0
1	71.0685	0	0	1	0	1	0	0	0	0	0	100	1	2	0	0	2	0	0	0	0	0	1	0	0	0	0	1	3.5	24	0	0			0			0			0
1	70.1397	0	0	1	1	0	0	0	0	0	0	73	1	1	0	0	1		0	0	1	0	0	0	0	0	0	1	2.8	15	0	0			0			0			0
1	69.9562	0	0	1	0	1	0	0	0	0	0	67.1	2	2	0	0	2	0	2	0	0	0	1	0	0	0	0	1	3.3	24	0	0			0			0			0
1	67.2055	0	0	1	0	1	0	0	0	0	0	97	1	2	0	0	3	0	0	0	0	0	1	0	0	0	0	1	3.5	18	2	0			0			0			0
1	66.4548	0	0	0	0	0	0	1	0	0	2	103		1	0	0	1	0	0	0	0	0	1	0	0	0	0	1	3	12	0	0			0			0			0
1	66.4411	0	0	1	0	1	0	0	0	0	0	88	3	3	0	0	2	0	0	0	0	0	1	0	0	0	0	1	3.8	38	0	0			0			0			0
1	64.2438	0	0	1	0	1	0	1	0	0	0	91	2	2	0	0	2	0	0	0	0	0	1	0	0	0	0	1	2.8	20	0	0			0			0			0
1	63.4438	0	0	1	0	1	0	0	0	0	2	101		1	0	0	1	0	2	0	0	0	1	0	0	0	0	1	3.5	36	0	0			0			0			0
0	64.3205	0	0	1	0	1	0	0	1	0	0	70	1	1	0	0	3	0	0	6	1	0	0	0	0	0		0	3	33	0	0			0			0			0
0	73.8795	0	0	0	0	0	0	0	0	0	0	34		2	0	0	2	0	0	0	0	0	1	0	0	0	0	1	3.3	32	0	0			0			0			0
0	73.9699	0	0	1	1	0	0	0	0	0	0	64	1	1	0	0	1	0	0	0	0	0	0	0	0	0	0	1	3	23	0	0			0			0			0
1	73.7973	0	0	1	0	1	0	0	0	0	0	96	1	1		0	1	0	0	0	0	0	0	0	0	0	0	1	2.5	16	0	0			0			0			0
1	73.5808	0	0	1	1	0	0	1	0	0	0	83	1	1	0	0	1	0	0	0	1	0	0	0	1	0	0	1	3.5	23	0	0			0			0			0
0	73.0219	0	0	0	0	0	0	0	0	1	0	58.1	1	1	0	0	2	0	0	0	0	0	1	0	0	0		1	3.3	24	0	0			0			0			0
1	72.6548	0	0	0	0	0	0	1	0	1	1	70	1	2	0	0	2	0	0	0	0	0	1	0	0	0	0	1	2.8	24	0	0			0			0			0
0	71.6959	0	0	1	1	0	0	0	0	0	0	70		1	0	0	1	0	0	0	0	0	1	0	0	0	0	1	3	38	0	0			0			0			0
1	70.7562	0	0	1	0	1	0	1	0	1	0	72	1	1	0	0	1	0	0	0	0	0	1	0	0	0	0	1	2.5	16	0	0			0			0			0
0	69.5014	0	0	1	0	1	0	0	0	0	0	68	2	2	0	0	2	0	0	0	0	0	1	0	0	0	0	1	3.5	12	0	0			0			0			0
0	71.3205	0	0	0	0	0	0	0	0	0	2	84		2	1	0	2	0	0	0	0	0	1	0	0	0	0	0	3.5	16	0	0			0			0			0
0	70.6219	0	0	1	0	1	0	0	0	0	0	64	1	2	0	0	2	0	0	0	0	0	1	0	0	0	0	1	3	38	0	0			0			0			0
0	68.4055	0	0	1	1	0	0	0	0	0	0	70		1	0	0	1	3	0	0	1	0	1	0	0	0	0	1	3	12	0	0			0			0			0
0	69.0438	0	0	0	0	0	0	0	0	0	0	75	2	1	0	0	1	0	1	0	0	0	1	0	0	0	0	1	2.5	38	0	0			0			0			0
1	67.0795	0	0	1	1	0	0	0	0	0	0	89	1	1	0	0	1	0	0	0	1	0	1	0	0	0	0	1	3	33		0			0			0			0
1	66.6932	0	0	1	0	1	0	0	0	9	0	86	2	2	0	0	3	0	0	0	0	0	1	0	0	0	0	1	4	32	0	0			0			0			0
0	73.8219	0	0	1	1	0	0	0	0	0	0	83		3	1	0	3	0	0	0	0	0	0	0	0	0	0	1	3	38	0	0			0			0			0
0	72.8219	0	0	0	0	0	0	1	0	0	2	83	1	1	0	0	1	0	0	0	0	0	1	0	0	0	0	0	2.3	26	0	0			0			0			0
0	71.3616	0	0	1	0	1	0	0	0	0	0	57		1	0	0	1		2	0	0	0	0	0	0	0	0	1	3	20	0	0			0			0			0
1	71.463	0	0	1	0	1	0	0	0	0	0	113		1	0	0	1	0	0	0	0	0	0	0	0	0	0	1	3.8	23	0	0			0			0			0
0	68.0822	0	0	1	1	0	0	0	0	0	0	44		1	0	0	1	0	0	0	0	0	1	0	0	0	0	1	2.8	28	0	0			0			0			0
1	67.9589	0	0	1	0	1	0	0	0	0	1	114	1	2	0	0	3	0	0	0	0	0	1	0	0	0	0	1	3	28	0	0			0			0			0
0	67.7096	0	0	1	1	0	0	0	0	0	0	56	1	2	0	0	2		0	0	1	0	0	0	0	0	0	1	3	16	0	0			0			0			0
0	65.3863	0	0	1	1	0	0	0	0	0	0	62		1	0	0	1	0	0	0	1	0	0	0	0	0	0	1	2.5	24	0	0			0			0			0
0	72.9068	0	0	0	0	0	0	1	9	9	0	60		1	0	0	1	0	0	0	0	0				4	0	1	2.3	28	0	0			0			0			0
1	71.011	0	0	1	1	0	0	1	0	0	2	72	1	4	0	0	5	3	0	3	0	0	1	0	0	0	1	1	3	18	0	0			0			1			1
1	68.0658	0	0	1	0	1	0	0	0	0	2	103		2	0	0	2	0	0	2	0	0	0	1	0	4	0	0	3.5	23	0	1			1			1			1
1	71.3123	0	0	1	0	1	0	1	0	1	3	95	2	2	0	1	2	0	0	0	0	0	1	0	0	1	0	1	3.5	23	0	0			0			0			0
1	70.8055	0	0	1	1	0	0	0	0	0	0	64	1	1	0	0	1	0	0	0	0	0	1	0	0	0	0	1	3.8	20	0	0			0			0			0
0	70.537	0	0	1	1	0	0	1	1	0	0	70		1	0	0	1	0	0	0	0	0	0	0	0	0	1	0	2.3	12	0	0			0			0			0
1	70.0877	0	0	0	0	0	0	1	0	0	0	98	1	3	0	0	2	0	0	0	0	0	1	0	0	0	1	1	4	32	0	0			0			0			0
1	70.0548	0	0	1	1	0	0	0	0	0	0	97	1	1	0	0	1	1	0	0	0	0	0	0	0	0	0	1	2.5	20	0	0			0			0			0
1	70.1781	0	0	1	0	1	0	0	0	0	0	87	1	1	0	0	1	0	0	0	1	0	0	0	0	0	1	1	3.5	28	0	0			0			0			0
1	69.5096	0	0	0	0	0	0	1	0	0	1	78		2	0	0	2	0	0	0	0	0	1	0	0	1	0	1	3.5	24	0	0			0			1			1
1	71.9918	0	0	1	0	1	0	1	1	1	2	64		3	0	0	3	0	0	0	1	0	1	0	0	0	1	0	3.8	32	0	0			0			0			0
0	70.5425	0	0	1	1	0	0	0	0	0	0	95		2	1	0	1	0	0	0	0	0	0	0	0	0	0	1	3	24	0	0			0			0			0
1	70.1425	0	0	1	1	0	0	0	0	0	0	73	1	2	0	0	1	0	0	0	1	0	0	0	0	0	0	1	3	28	0	0			0			0			0
0	68.7534	0	0	1	0	1	0	1	0	1	0	75	1	1	0	1	1	0	0	3	0	0	1	0	0	0	0	1	3	18	0	0			0			0			0
1	68.4904	0	0	1	1	0	0	0	0	0	0	70		2	0	0	2	0	0	0	0	0	1	0	0	0	0	1	3	24	0	0			0			0			0
1	67.2247	0	0	1	0	1	0	0	0	0	0	87	1	1	0	0	1	0	0	0	0	0	1	0	0	0	0	1	3.5	18	0	0			0			0			0
1	66.8247	0	0	1	0	1	0	0	0	0	0	83	1	1	0	0	1	0	0	0	0	0	1	0	0	0	0	1	2.8	18	0	0			0			0			0
1	66.2795	0	0	1	1	0	0	0	0	0	0	85		2	0	0	2	0	0	0	0	0	0	0	0	0	0	1	2.5	28	0	0			0			0			0
0	74.8411	0	0	0	0	0	0	0	0	0	0	52		1	0	0	1	0	0	0	0	0	1	0	0	0	0	1	3.8	24	0	0			0			0			0
1	74.6986	0	0	1	1	0	0	0	0	0	9	92		1	0	0	1	0	0	0	0	0	1	0	0	0	0	1	3	15	0	0			0			0			0
0	73.7452	0	0	1	0	1	0	0	0	0	3	89		3	0	0	2	0	0	0	0	0	1	0	0	0	0	1	3.3	28	0	0			0			0			0
1	73.6164	0	0	0	0	0	0	1	0	0	0	70		3	1	0	4	0	0	0	0	0	1	0	0	0	0	1	3.8	38	0	0			0			0			0
1	72.8767	0	0	0	0	0	0	0	0	0	0	87	1	1	0	0	1	0	0	0	0	0	0	0	0	0		1	3	23	0	0			0			0			0
1	72.4	0	0	0	0	0	0	1	1	1	0	89		2	1	0	2	0	0	0	0	0	0	0	0	0		0	2.5	12	0	0			0			0			0
0	70.8247	0	0	1	0	1	0	0	0	0	2	83		1	0	0	1	0	0	0	0	0	1	0	0	0	0	1	2.8	24	0	0			0			1			1
1	71.9918	0	0	1	0	1	0	0	0	0	0	79	1	1	0	0	1	0	0	0	1	0	0	0	0	0	1	1	3.5	36	0	0			0			0			0
1	70.1425	0	0	1	0	1	0	0	0	0	2	77		1	0	0	2	0	0	0	0	0	1	0	0	0	0	1	4	18	0	0			0			0			0
1	70.0192	0	0	1	1	0	0	1	0	0	1	91	1	1	0	0	3	0	0	99	0	0	1	0	0	0	0	1	3.5	30	2	0			0			0			0
1	68.9315	0	0	1	1	0	0	0	0	0	1	73		1	0	0	1	0	0	0	0	0	1	0	0	0	0	1	3	12	0	0			0			0			0
1	68.9096	0	0	0	0	0	0	0	0	0	0	120		3	0	0	3	0	0	3	0	0	1	0	0	0	0	1	3.8	24	0	0			0			0			0
1	68.1096	0	0	1	0	1	0	1	1	0	0	89		1	0	0	1	0	0	0	0	0	1	1	0	0	0	0			0	0			0			0			0
1	68.0712	0	0	1	1	0	0	1	0	0	0			1	0	0	2	0	0	0	0	0	1	0	0	0	0	1	2.8	16	0	0			0			0			0
0	68.0384	0	0	0	0	0	0	0	0	0	0	83		2	1	0	2	0	0	0	0	0	1	0	0	0	0	1	2.8	28	0	0			0			0			0
1	67.8685	0	0	1	0	1	0	1	1	0	2	89	1	1	0	0	1	0	0	0	0	1	1	0	0	0	0	0	3.5	24	0	0			1			0			1
1	67.6767	0	0	1	0	1	0	0	0	0	0	93	2	2	0	0	2	0	0	0	0	0	1	0	0	0	0	1	3.5	32	0	0			0			0			0
0	67.5781	0	0	1	1	0	0	0	0	0	0	54	1	1	0	0	1	0	0	0	0	0	1	0	0	0	0	1	3	38	0	0			0			0			0
1	70.4575	0	0	1	0	1	0	0	0	0	0	78		1	0	0	1	0	1	3	0	0	1	0	0	0	0	0	4.5	16	0	0			0			0			0
0	74.6438	0	0	1	0	1	0	0	0	0	2	90		1	0	0	1	0	0	3	0	0	1	0	0	0	0	1	3.5	18	0	0			0			0			0
1	74.6192	0	0	0	0	0	0	1	1	0	0	83		1	0	0	3	0	0	0	0	0	1	0	0	0	0	1	3	16	1	0			0			0			0
1	74.5425	0	0	0	0	0	0	0	0	0	0	84		2	0	0	3	0	2	0	0	0	1	0	0	0	0	1	3.5	26	0	0			0			0			0
1	74.5452	0	0	1	1	0	0	0	0	0	0	103	1	1	0	0	1	0	0	0	1	0	1	0	0	0	0	1	3	28	0	0			0			0			0
0	74.0274	0	0	1	0	1	0	1	0	1	0	72		1	0	0	1	0	1	0	0	0	1	0	0	0	0	1	4	24	0	0			0			0			0
1	73.5671	0	0	0	0	0		0	9	9	0	81		1	0	0	1	0	0	0	0	0	1	0	0	0	0	1	3	14	0	0			0			0			0
0	73.0932	0	0	1	0	1	0	0	0	0	0	74		1	0	0	1	0	0	0	0	0	1	0	0	0	0	1	3.3	36	0	0			0			0			0
1	73.4932	0	0	0	0	0	0	0	0	0	0	83	1	2	0	0	5	3	0	0	0	0	1	0	0	0	0	1	2.8	18	7	0			0			0			0
1	72.7562	0	0	1	0	1	0	1	0	1	0	92		1	0	0	2	0	0	0	0	0	1	0	0	0	0	1	4.5	38	0	0			0			0			0
1	72.3041	0	0	0	0	0	0	0	0	0	0	105		2	1	0	3	0	0	0	0	0	1	0	0	0	0	1	3	28	0	0			0			0			0
1	71.3233	0	0	1	0	1	0	0	0	0	0	77		3	0	0	3	0	0	0	0	0	0	0	0	0	0	1	3	20	0	0			0			0			0
0	70.9534	0	0	1	0	1	0	1	0	1	0	80		4	0	0	4	0	0	0	0	0	1	0	0	0	0	1	3	32	0	0			0			0			0
1	70.9507	0	0	0	0	0	0	0	0	0	9	102	2	3	0	0	3	0	0	0	0	0	1	0	0	0	0	1	3.5	24	0	0			0			0			0
0	70.8164	0	0	1	0	1	0	0	0	0	0	72		1	0	0	1	0	0	0	0	0	0	0	0	0	0	1	3	15	0	0			0			0			0
1	70.3507	0	0	1	0	1	0	0	0	0	0	73	1	3	0	0	1	0	0	0	0	0	0	0	0	0	0	1	3.3	28	0	0			0			0			0
1	69.8055	0	0	0	0	0	0	0	0	0	3	85	1	2	1	0	4	0	0	3	0	0	1	0	0	0	0	1	4	28	0	0			0			0			0
1	69.6493	0	0	1	0	1	0	0	0	0	0	125		4	0	0	2	0	2	0	0	0	0	0	0	0	0	0	3	38	0	0			0			0			0
1	69.5014	0	0	0	0	0	0	1	0	0	2	95		3	0	0	3		1	0	0	0	1	1	0	2	0	1	5	28		0			0			1			1
1	68.8438	0	0	1	0	1	0	0	0	0	0	77		1	0	0	1	0	6	0	0	0	1	0	0	0	0	1	2.8	20	0	0			0			1			1
0	68.7315	0	0	1	1	0	0	0	0	0	0	62	1	1	0	0	1	0	0	0	0	0	1	0	1	0	0	1	2.5	28	0	0			0			0			0
0	68.2822	0	0	1	1	0	0	0	0	0	0			1	0	0	2	0	0	0	0	0	0	0	0	0	1	1	3	28	0	0			0			0			0
0	67.537	0	0	0	0	0	0	0	0	0	0	67		1	0	0	2	0	0	0	0	0	0	0	0	0	0	1	2.5	16	0	0			0			0			0
1	67.4493	0	0	0	0	0	0	1	1	0	0	71	2	3	0	0	3	0	0	0	0	0	1	0	0	0	0	1	3	18	0	0			0			0			0
0	67.0959	0	0	0	0	0	0	0	0	1	0	56		1	0	0	1	0	0	0	0	0	1	0	0	0	0	1	2.3	22	0	0			0			0			0
0	67.1479	0	0	1	0	1	0	0	0	0	0	65	1	1	0	0	1	0	0	0	0	0	1	0	0	0	0	1	2.5	16	0	0			0			0			0
1	72.074	0	0	1	0	1	0	1	0	0	0	74		2	0	0	2	0	0	3	0	0	1	0	0	0	0	1	3.5	22	0	0			0			0			0
1	67.3781	0	0	0	0	0	0	0	0	0	0	99	1	2	0	0	2		0	3	0	0	0	0	0	4	0	1	2.5	26	0	0			0			0			0
1	73.1342	0	0	0	0	0	0	1	0	0	3	92		3	1	0	4	0	0	0	0	0	0	0	0	2	0	1	3.5	36	0	0			0			0			0
1	72.6877	0	0	0	0	0	0	0	0	0	0	86		5	0	0	4	0	0	0	0	0	1	0	0	0	0	1	3	24	0	0			0			0			0
0	72.7699	0	0	1	0	1	0	1	0	1	0	98		3	1	1	4	0	0	0	0	0	1	0	0	0	0	0	3.5	32	0	0			0			0			0
1	72.7342	0	0	0	0	0	0	0	0	0	0	67	1	1	0	0	1	0	2	0	0	0	1	0	0	0	0	1	2.8	18	0	0			0			0			0
1	72.1699	0	0	0	0	0	0	0	0	0	0	90		1	0	0	1	0	0	0	0	0	1	0	0	0	0	1	3.5	38	0	0			0			0			0
1	72.5534	0	0	1	0	1	0	0	1	0	0	95	1	2	0	0	2	0	0	0	0	0	1	0	0	0	0	0	3	24	0	0			0			0			0
1	72.2932	0	0	0	0	0	0	1	0	1	2	79	3	3	0	0	3	0	1	0	0	0	1	0	0	0	0	1	3.5	18	0	0			0			0			0
0	72.0301	0	0	1	1	0	0	1	1	0	1	65	1	1	0	0	1	0	0	0	0	0	1	0	0	0	0	1	3.3	18	0	0			0			0			0
1	71.7233	0	0	1	0	1	0	1	0	1	2	69	1	2	0	0	2	0	0	0	0	0	1	0	0	0	0	1	3.5	28	0	0			0			0			0
1	71.8959	0	0	0	0	0	0	1	1	0	0	61		1	0	0	1	0	0	0	0	0	1	0	0	0	0	0	3.3	12	0	0			0			0			0
1	71.6164	0	0	1	0	1	0	0	0	0	0	80		1	0	0	1	0	0	0	0	0	0	0	0	0	0	1	3.3	28	0	0			0			0			0
1	71.1151	0	0	1	0	1	0	0	0	0	0	70	1	2	0	0	1	0	0	0	0	0	0	0	0	0	0	1	3.5	23	0	0			0			0			0
1	70.9178	0	0	0	0	0	0	0	0	1	0	73		2	0	0	2	0	2	0	0	0				0	0	1	3.8	36	0	0			0			0			0
0	70.5452	0	0	0	0	0	0	0	0	0	0	52		2	0	0	2	3	0	0	0	0	0	0	0	0	0	1	2.5	14	0	0			0			0			0
1	70.5644	0	0	1	1	0	0	1	0	1	2	72		1	0	0	1	3	6	0	1	0	1	0	0	0	0	1	3	20	0	0			0			0			0
1	71.0192	0	0	1	1	0	0	1	0	0	0	77		1	0	0	4	0	0	0	0	0	1	0	0	0	1	1	4	23	0	0			0			0			0
1	70.4767	0	0	0	0	0	0	1	0	1	0	79		1	0	0	3	0	0	0	0	0	1	0	0	0	0	1			0	0			0			0			0
0	70.4986	0	0	1	0	1	0	1	1	0	0	74	1	1	0	0	1	0	0	0	0	0	1	0	0	0	0	1	3	23	0	0			0			0			0
0	70.4137	0	0	0	0	0	0	0	0	0	0	60	1	1	0	0	1	0	0	0	0	0	1	0	0	0	0	1	4	38	0	0			0			0			0
1	69.9288	0	0	1	0	1	0	0	0	0	0	86	1	1	0	0	1	0	0	0	0	0	1	0	0	0	0	1	2.3	32	0	0			0			0			0
1	69.9863	0	0	0	0	0	0	0	0	0	0	71		2	0	0	2	0	2	0	0	0	0	0	0	0	0	1	3.5	20	0	0			0			0			0
1	70.0219	0	0	0	0	0	0	1	1	0	0	95	2	2	0	0	1	0	0	0	0	0	1	0	0	1	0	1	2.8	28	0	0			0			0			0
1	69.9205	0	0	1	0	1	0	0	0	0	0	77		2	0	1	5	0	2	0	0	0	1	0	0	0	0	1	3	26	0	0			0			0			0
1	69.8329	0	0	1	0	1	0	0	0	1	0	70		3	0	0	1	0	2	0	0	0	1	0	0	0	0	1	3	32	0	0			0			0			0
1	69.7753	0	0	1	1	0	0	0	0	0	0	77		2	0	0	2	0	0	0	1	0	1	0	0	0	0	1	4.5	24	0	0			0			0			0
1	69.863	0	0	1	0	1	0	0	0	0	0	68	2	2	0	0	2	0	0	0	0	0	0	0	0	0	0	1	3	16	0	0			0			0			0
1	69.7315	0	0	1	1	0	0	0	0	0	0	98		1	0	0	1	0	0	0	1	0	1	0	0	0	0	1	3.5	20	0	0			0			0			0
1	69.5534	0	0	0	0	0	0	1	0	0	0	88	2	2	0	0	3	0	0	0	0	0	1	0	0	0	0	1	3	28	0	0			0			0			0
1	69.7836	0	0	0	0	0	0	0	0	0	1	127	3	2	0	0	2	0	1	0	0	0	1	0	0	0	0	1	4	28	0	0			0			1			1
1	80.2603	1	0	1	1	0	0	0	0	0	0	82	1	1	0	0	2	0	0	0	0	0	1	0	0	0	0	1	4	12	0	0			0			0			0
1	74.7808	0	0	0	0	0	0	1	1	0	0		1	1	0	0	1		0	3	0	0	1	0	0	0	0	1	2.5	14	0	0			0			0			0
1	74.0027	0	0	1	0	1	0	0	0	0	0	60	1	1	0	0	1	0	0	0	0	0	1	0	0	0	0	1	3.5	28	0	0			0			0			0
1	73.6	0	0	1	0	1	0	0	0	1	0	74	2	2	0	1	3	0	6	0	0	0	1	0	0	0	0	1	3.5	24	0	0			0			0			0
1	72.6822	0	0	1	0	1	0	1	0	1	0	88		2	0	0	1	0	0	0	0	0	0	0	0	0	0	1	4	14	0	0			0			0			0
0	71.8767	0	0	1	0	1	0	0	0	0	0	71	1	1	0	0	1	0	0	0	0	0	1	0	0	0	0	1	2.5	18	0	0			0			0			0
1	71.4877	0	0	0	0	0	0	0	0	0	2	122		1	0		1	0	1	0	0	0	1	0	0	0	0	1	4.5	20	0	0			0			0			0
1	71.5014	0	0	1	0	1	0	0	0	0	0	90	2	2	0	0	2	0	2	0	0	0	1	0	0	0	0	1	3.3	28	0	0			0			0			0
1	70.1205	0	0	1	1	0	0	0	0	0	1	104		1	0	0	1	0	0	0	1	0	1	0	0	0	0	1	3.5	18	0	0			0			0			0
0	70.7753	0	0	1	0	1	0	0	0	0	0	88	2	2	0	0	2	0	0	0	0	0	1	0	0	0	0	1	3	18	0	0			0			0			0
1	69.5233	0	0	1	0	1	0	0	0	0	0	66		2	0	0	2	0	0	0	0	0	1	0	0	0	0	1	3	16	0	0			0			0			0
1	68.9151	0	0	1	0	1	0	1	0	0	0	79	1	1	0	0	1	0	1;2	0	0	0	1	0	0	0	0	1	3.8	24	0	0			0			0			0
0	68.4	0	0	0	0	0	0	0	0	0	0	87		2	0	0	2	0	2	0	0	0	1	0	0	0	0	1	2.8	28	0	0			0			0			0
1	68.4438	0	0	1	0	1	0	0	0	0	0	92	1	2	0	0	1	0	0	0	0	0	0	0	0	0	0	1	4	28	0	0			0			0			0
0	67.6219	0	0	1	1	0	0	0	0	0	0	57	1	1	0	0	1	0	0	0	1	0	0	0	0	0	0	0	2.8	22	0	0			0			0			0
1	66.8986	0	0	1	1	0	0	1	0	1	0	83		1		1	1		0	0	1	0	0	0	0	0	0	1	3.5	30	0	0			0			0			0
1	66.6849	0	0	0	0	0	0	0	0	1	2	105	1	3	0	0	5		1;2	0	0	0	1	0	0	0	0	1	15	32	0	0			0			0			0
0	66.2849	0	0	1	0	1	0	1	0	9	1	100		2	0	0	1	0	0	2;10	0	0	1	0	0	0	1	1	2.5	18	0	0			0			0			0
0	72.5452	0	0	0	0	0	0	0	0	0	0	96		1	0	0	1	0	2	0	0	0	1	0	0	0	0	1	3.3	28	0	0			0			0			0
1	74.1507	0	0	1	1	0	0	0	0	0	0	102	1	1	0	0	1	0	2	0	0	0	0	0	0	0	0	1	2.5	20	0	0			0			0			0
1	72.9205	0	0	0	0	0	0	0	0	1	2	79		1	0	0	1	0	2	0	0	0	1	0	0	0	0	1	3.5	12	0	0			0			0			0
0	72.1534	0	0	1	1	0	0	0	0	0	0	67		1	0	0	1	0	0	0	0	0	1	0	0	0	0	1	3	38	0	0			0			0			0
1	72.6137	0	0	0	0	0	0	1	1	0	2	88	1	1	1	0	1	0	0	0	0	0	1	0	0	0	0	0	2.3	14	0	0			0			0			0
1	71.5452	0	0	1	0	1	0	1	1	0	1	80	1	1	0	0	1	0	0	0	1	0	1	0	0	0	0	1	2.8	28	0	0			0			0			0
1	70.7671	0	0	1	0	1		0	0	1	0	86	1	1	0	0	2	0	0	0	0	0	1	0	0	0	0	1	2.5	12	0	0			0			0			0
0	69.8521	0	0	1	0	1	0	0	0	0	0	84		1	0	0	1	0	0	0	0	0	1	0	0	0	0	1	4.5	36	0	0			0			0			0
1	68.789	0	0	1	0	1	0	0	0	0	0	89.8		2	0	0	2	0	0	0	0	0	1	0	0	0	0	1	3.5	24	0	0			0			0			0
1	68.3973	0	0	1	0	1	0	1	0	0	0	76		1	0	0	1	0	0	0	0	0	0	0	0	0	0	1	3	38	0	0			0			0			0
1	68.5425	0	0	0	0	0	0	0	0	0	0	72	1	2	1	0	7	0	1	2;10	0	0	1	0	0	0	0	1	3.5	24	2;3	0			0			0			0
1	67.8603	0	0	1	0	1	0	0	0	0	0	80	1	2	0	0	3	0	2;6	0	0	0	1	0	0	0	0	1	3.8	32	0	0			0			0			0
1	65.3781	0	0	1	0	1	0	0	0	0	0	89		1	1		1	0	0	0	0	0	1	0	0	0	0	0				0			0			0			0
1	65.7753	0	0	1	0	1	0	1	0	0	0	87		2	0	0	2	0	2	0	0	0	1	0	0	0	0	1	2.8	20	0	0			0			0			0
0	73.1041	0	0	0	0	0	0	1	0	1	0	60	2	2	0	0	2	0	0	0	0	0	1	0	0	0	0	1	2.8	14	0	0			0			0			0
1	73.4356	0	0	0	0	0	0	0	0	0	0	99	1	1	0	0	1	0	1	0	0	0	1	0	0	0	0	1	3.5	20	0	0			0			0			0
1	71.9425	0	0	1	0	1	0	1	1	0	3	89	1	1	0	0	1	0	0	0	0	0	1	0	0	0	0	0	2.5	12	0	0			0			0			0
1	70.8603	0	0	1	0	1	0	1	1	0	0	67		2	0	0	5	0	1	0	0	0	1	0	0	0	0	1	3.3	24	4	0			0			0			0
1	70.9753	0	0	0	0	0	0	0	0	0	0	76	1	1	0	0	1	0	0	0	0	0	1	0	0	0	0	1	4	38	0	0			0			0			0
1	70.4904	0	0	0	0	0	0	1	0	0	0	70		2	1	0	1	0	0	10	0	0	0	0	0	0	0	1	3.5	12	0	0			0			0			0
0	70.6	0	0	0	0	0	0	0	0	0	0	79	3	3	0	0	6	0	1	0	0	0	1	0	0	0	0	1	4.5	24	0	0			0			1			1
0	70.2795	0	0	0	0	0	0	1	0	1	0			1	0	0	1	0	0	0	0	0	0	0	0	0	0	1	2.8	23	0	0			0			0			0
1	70.0877	0	0	1	1	0	0	0	0	0	0	60		2	0	0	2	0	0	0	0	0	0	0	0	0	0	1	3.5	28	0	0			0			0			0
1	69.0055	0	0	1	0	1	0	0	0	0	2	79		3	0	0	5	0	1	0	0	0	1	0	0	0	0	1	2.5	18	0	0			0			0			0
1	68.337	0	0	0	0	0	0	0	0	0	0	86		1	0	0	2	0	0	0	0	0	1	0	0	0	0	1	3	28	0	0			0			0			0
1	66.4411	0	0	1	0	1	0	0	0	0	2	87		1	0	0	1	0	2	0	0	0	0	0	0	0	0	1	2.5	16	0	0			0			0			0
1	65.9863	0	0	1	1	0	0	0	0	0	0	74	2	2	0	0	2	0	0	0	0	0	0	0	0	0	0	1	4	32	0	0			0			0			0
1	65.5068	0	0	1	1	0	0	0	0	0	0	96		2	0	0	2	0	0	0	0	0	0	0	0	0	0	1	4	20	0	0			0			0			0
1	66.0027	0	0	0	0	0	0	1	0	1	0	78	2	2	1	0	3	0	0	12;10	0	0	1	0	0	0	0	0	3.3	32	0	0			0			0			0
1	67.9918	0	0	0	0	0	0	1	1	0	2	83		2	0	0	3	0	0	0	0	0	1	0	0	0	0	1	3	38	0	0			0			0			0
1	72.9342	0	0	0	0	0	0	1	1	0	0	107		1	0	0	1	0	0	0	0	0	1	0	0	0	0	1	4.5	38	0	0			0			0			0
1	72.7726	0	0	1	1	0	0	0	0	0	0	70	3	3	0	0	3	0	6	0	0	0	1	0	0	9	0	1	4	16	2	0			0			0			0
0	72.0164	0	0	1	0	1	0	1	0	1	1	98	1	1	0	0	1	0	0	0	0	0	1	0	1	0	0	1	3.5	23	0	0			0			0			0
1	71.7534	0	0	1	0	1	0	0	0	0	0	80	1	1	0	0	1	0	0	0	0	0	0	0	0	0	0	1	3.5	26	0	0			0			0			0
0	70.2658	0	0	0	0	0	0	0	0	0	0	85	2	2	0	0	2	0	2	0	0	0	1	0	0	0	0	1	3	24	0	0			1			0			1
1	70.0192	0	0	1	0	1	0	0	0	0	0	84.8		2	0	0	2	0	0	0	0	0	0	0	0	0	0	1	3.8	28	0	0			0			0			0
1	69.7671	0	0	0	0	0	0	0	0	0	0	61		1	0	0	1	0	2	0	0	0	0	0	0	0	0	1	3	32	0	0			0			0			0
1	69.7808	0	0	1	0	1	0	1	0	0	0	80		4	0	0	4	0	0	3	0	0	0	0	0	0	0	1	3.5	20	0	0			0			0			0
0	69.8	0	0	1	0	1	0	0	0	0	0	56	2	3	0	0	2	0	2	0	0	0	1	0	0	0	0	1	3	32	0	0			0			0			0
1	67.989	0	0	1	0	1	0	1	1	0	0	109	1	1	0	0	1	0	1	0	0	0	1	0	0	0	0	1	4	9	0	0			0			0			0
0	67.1726	0	0	0	0	0	0	1	0	0	0	79		1	0	0	1	0	2;6	0	0	0	1	0	0	0	0	1	3.8	24	0	0			0			0			0
1	64.8685	0	0	0	0	0	0	0	0	0	2	154		2	0	0	4	0	0	0	0	0	1	0	0	0	0	1	4	20	0	0			0			0			0
0	75.1205	0	0	0	0	0	0	0	0	1	3	70	1	1	0	0	3	0	0	3	0	0	1	0	0	0	0	1	2.8	28	0	0			0			0			0
1	73.537	0	0	1	1	0	0	0	0	0	0	102		1	0	0	1	0	0	0	0	0	1	0	0	0	0	1	4	24	0	0			0			0			0
0	73.1589	0	0	1	1	0	0	0	0	0	0	70		1	0	0	1	0	0	0	0	0	1	0	1	0	0	1	3.3	12	0	0			0			1			1
1	72.2274	0	0	0	0	0	0	0	0	0	2	102		2	0	0	3	0	2	0	0	0	1	0	0	0	0	1	3	32	0	0			0			1			1
1	71.9753	0	0	0	0	0	0	1	1	0	0	72		1	0	0	1	0	0	0	0	0	1	0	0	0	0	1	2.5	12	0	0			0			0			0
1	72.1589	0	0	0	0	0	0	0	0	0	0	89	2	2	0	0	2	0	0	0	0	0	1	0	0	0	0	1	3	18	0	0			0			0			0
1	72.0603	0	0	1	0	1	0	0	0	0	4	74	3	3	0	0	5	0	0	0	0	0	0	0	0	0	1	0	3.5	38	0	0			0			0			0
1	71.9288	0	0	1	1	0	0	0	1	0	0	92	1	1	0	0	2	0	0	0	1	0	1	0	0	0	0	1	3.5	24	0	0			0			0			0
1	65.1644	0	0	0	0	0	0	1	0	0	0	80	1	1	0	0	1	0	2	0	0	0	1	0	0	0	0	1	2.8	16	0	0			0			0			0
0	70.6877	0	0	1	0	1	0	1	0	0	0	59.9		2	0	0	3	0	0	0	0	0	1	0	0	0	1	1	2.5	12	0	0			0			0			0
1	69.5616	0	0	1	0	1	0	0	0	1	0	70		1	0	0	1	0	0	0	0	0	1	0	0	0	0	1	3	24	0	0			0			0			0
0	69.0438	0	0	1	0	1	0	0	0	0	0	72	1	1	0	0	1	0	1	0	0	0	1	0	0	0	0	1	4.5	32	0	0			0			0			0
1	68.7397	0	0	1	0	1		0	0	0	0	89	2	2			2	0	1	0	0	0	1	0	0	0	0	0	4	28	0	0			0			0			0
1	68.2411	0	0	0	0	0		1	1	9	0	78	1	2	1	0	3	0	0	0	0	0	0	1	0	0		0	3.5	38	0	0			0			0			0
1	67.7726	0	0	1	0	1	0	0	0	0	0	84	1	1	0	0	1	0	0	0	0	0	0	0	0	0	1	1	4	38	0	0			0			0			0
0	67.4	0	0	0	0	0	0	0	0	0	2	74	2	2	0	0	2	0	2	0	0	0	1	0	0	0	0	1	3.3	20	0	0			0			0			0
1	67.2	0	0	1	1	0	0	1	0	1	0	85		1	0	1	1	0	0	0	0	0	1	0	0	9	0	1	3.5	38	0	0			1			0			1
1	67.1397	0	0	1	0	1	0	0	0	0	0	68		4	0	0	4	3	0	0	0	0	1	0	0	0	0	1	3.8	33	0	0			0			0			0
0	66.9589	0	0	0	0	0	0	0	0	0	0	70		4	0	0	5	0	0	0	0	0	0	0	0	0	0	1	3.5	14	0	0			0			0			0
1	66.8685	0	0	0	0	0	0	1	0	0	2	104		1	0	0	1	0	2	0	0	0	1	0	0	0	0	1	2.5	38	0	0			1			1			1
1	66.7726	0	0	1	1	0	0	0	0	0	0	68		1	0	0	1	0	0	0	1	0	0	0	0	0	0	1	3.5	36	0	1			0			0			1
1	74.3014	0	0	1	0	1	0	0	0	0	0	88	1	1	0	0	1	0	0	0	0	0	1	0	0	0	1	1	3	22	0	0			0			0			0
0	73.5644	0	0	1	0	1	0	0	0	0	0	80		3			2	0	0	0	0	0	1	0	0	0	0	1			0	0			0			0			0
0	72.6137	0	0	1	1	0	0	0	0	0	0	60	1	2	0	0	2	0	0	0	0	0	0	0	0	0	0	1	3.5	24	0	0			0			0			0
1	72.2301	0	0	1	1	0	0	0	0	0	0	61	1	2	0	0	2	0	1	0	0	0	1	0	0	9	0	1	3	18	0	0			0			0			0
0	71.9644	0	0	1	0	1	0	1	0	0	0	82	1	3	0	0	3	0	0	3	0	0	1	0	0	0	0	1	3	20	0	0			0			0			0
1	69.0329	0	0	0	0	0	0	1	1	0	0	105		3	0	0	6		1	0	0	0	1	0	0	9	0	1	4.5	20	0	0			0			0			0
1	67.8493	0	0	1	0	1	0	1	1	0	0	73	1	1	0	0	1	0	0	0	0	1	0	0	0	0	0	0	3.5	15	0	0			0			0			0
1	67.6137	0	0	0	0	0	0	0	0	0	0	88	2	2	0	0	2	0	2	0	0	0	1	0	0	0	0	1	3.8	28	0	0			0			0			0
1	74.3123	0	0	1	0	1	0	1	1	0	0	80		2	0	0	2	0	0	0	1	1	1	1	0	0	0	0	4	38	0	0			0			0			0
1	73.1096	0	0	1	1	0	0	0	0	0	0	87		1	0	0	1	0	0	0	1	0	1	0	0	0	1	1	3.5	28	0	0			0			0			0
1	72.6822	0	0	1	0	1	0	0	0	0	0	83		2	0	0	2	0	0	0	0	0	1	0	0	0	0	1	3.8	28	0	0			0			0			0
0	72.0164	0	0	0	0	0	0	0	0	0	0	83	2	2	0	0	3	0	0	0	0	0	1	0	0	0	0	1	3.5	20	0	0			0			0			0
1	70.7452	0	0	1	0	1	0	0	0	0	0	79.9		2	0	0	2	0	0	0	0	0	1	0	0	0	0	1	3.8	20	0	0			0			0			0
1	70.0959	0	0	1	0	1	0	0	0	0	2	99		1	0	0	1	0	0	0	0	0	1	0	0	0	0	1	3.5	20	0	0			0			0			0
1	69.189	0	0	0	0	0	0	1	0	0	0	100		1	0	0	2	0	0	0	0	0	1	0	0	0	0	1	4	24	0	0			0			0			0
1	69.2849	0	0	1	0	1	0	0	0	0	0	105	1	1	0	0	1	0	0	0	0	0	1	0	0	0	0	1	4	28	0	0			0			0			0
1	67.8795	0	0	0	0	0	0	1	1	1	3	98		3	0	0	6	0	0	0	0	0	1	0	0	0	0	1	3.5	32	0	0			0			0			0
1	67.2301	0	0	1	0	1	0	0	0	1	0	74.8		2	0	0	1	3	6	0	0	0	1	0	0	0	0	1	3.5	28	0	0			0			0			0
0	67.0137	0	0	0	0	0	0	0	0	0	0	83		1	0	0	7	3	1	0	0	0	1	0	0	0	0	1	4	28	1;2	0			0			0			0
1	72.126	0	0	0	0	0	0	0	0	9	0	105		2	0	0	3	0	0	0	0	0	0	0	0	0	0	1	3.5	24	0	0			0			0			0
0	70.326	0	0	0	0	0	0	0	0	0	0	78		1	0	0	1	0	2	0	0	0	1	0	0	0	0	1	2.8	18	0	0			0			0			0
0	70.1616	0	0	1	0	1	0	1	1	0	0	60		2	0	0	3	0	0	0	0	0	1	0	0	0	0	1	3.5	20	0	0			0			1			1
1	69.9425	0	0	1	1	0	0	0	0	0	0	77	1	1	0	0	3	0	0	0	1	0	0	0	0	0	0	1	3.5	28	0	0			0			0			0
1	65.7205	0	0	1	0	1	0	0	0	0	3	92		1	0	0	1	3	0	0	1	0	1	0	0	0	0	1	3.8	16	0	0			0			0			0
1	70.9014	0	0	0	0	0	0	1	0	0	0	76		2	0	0	2	0	0	0	0	0	1	0	0	0	0	1	3	20	0	0			0			0			0
1	73.2904	0	0	1	1	0	0	1	0	9	0	77.1	1	2	0	0	2	0	0	0	1	0	0	0	0	0	0	1	3.5	33	0	0			0			0			0
0	72.3315	0	0	1	1	0	0	0	0	0	0	58	1	2	0	0	2	0	0	0	1	0	1	0	0	0	0	1	4	38	0	0			0			0			0
1	74.6521	0	0	1	0	1	0	0	0	0	9	98	2	3	0	0	3	0	0	0	0	0	1	0	0	0	1	1	3.5	28	0	0			0			0			0
0	72.8849	0	0	0	0	0	0	1	0	1	0	79	1	1	0	0	1	0	0	0	0	0	1	0	0	0	0	1	2.5	14	0	0			0			0			0
1	70.6685	0	0	1	0	1	0	0	0	0	0	83		1		0	1	0	0	0	0	0	1	0	0	0	0	1	3	32	0	0			0			0			0
1	70.1288	0	0	1	0	1	0	1	0	0	2	94	1	3	0	0	3	0	0	0	0	0	1	0	0	0	1	1	3.3	18	0	0			0			0			0
1	69.5699	0	0	1	0	1	0	0	0	0	0	65		1	0	0	1	0	0	0	0	0	0	0	0	0	0	1	2.5	11	0	0			0			0			0
1	69.3918	0	0	1	0	1	0	0	0	0	0	98		2	0	0	2	0	0	0	0	0	1	0	0	0	1	1	3	24	0	0			0			0			0
1	69.2164	0	0	0	0	0	0	0	0	0	2	69	1	1	0	0	1	0	0	0	0	0	0	0	0	0	0	1	4	12	0	0			0			0			0
0	69.6219	0	0	0	0	0	0	1	1	0	0	73		1	0	0	1	0	0	0	0	0	1	0	0	0	0	0	3	18	0	0			0			0			0
1	74.2685	0	0	0	0	0	0	1	1	1	3	116		2	0	0	2	0	0	0	0	0	1	0	0	0	0	1	3	38	0	0			0			0			0
1	70.2685	0	0	1	0	1	0	1	0	0	3	111	1	1	0	0	1	0	0	0	0	0	1	0	0	1	0	1	4	15	0	0			0			0			0
1	73.7342	0	0	0	0	0	0	1	1	1	0	96	1	1	0	1	1	0	0	0	0	0	1	0	0	0	0	0	3.5	14	0	0			1			0			1
1	73.5836	0	0	1	1	0	0	0	0	0	3	114		1	0	0	1	3	0	0	1	0	1	0	0	0	0	1	3.8	24	0	0			0			0			0
1	72.726	0	0	1	1	0	0	0	0	0	0	80		1	0	0	2	0	0	0	0	0	1	0	0	0	0	1	4	28	0	0			0			0			0
1	72.8082	0	0	1	0	1	0	0	0	0	2	88		1	0	0	1	0	0	0	0	0	1	0	0	0	0	1	3.5	15	0	0			0			0			0
1	71.9562	0	0	0	0	0	0	0	0	0	3	91	1	3	0	0	4	0	1	0	0	0	1	0	0	0	0	1	4	20	0	0			0			0			0
1	71.3753	0	0	1	0	1	0	0	0	0	0	108		1	0	0	1	0	0	0	0	0	1	0	0	0	0	1	3.3	38	0	0			0			0			0
1	71.0438	0	0	1	1	0	0	0	0	0	0	80		3	0	0	4	0	0	0	1	0	0	0	0	0	0	1	3.5	36	0	0			0			0			0
1	70.8767	0	0	1	0	1	0	1	0	1	0	72		2	0	0	1	3	6	0	0	0	1	0	0	0	0	1	4	28	0	0			0			0			0
1	70.4164	0	0	1	1	0	0	0	9	0	1	77		2	0	0	4	0	0	0	1	0	0	0	0	0	0	1	4	38	0	0			0			0			0
0	69.2548	0	0	1	0	1	0	0	0	0	0	57	1	1	0	0	1	0	0	0	0	0	1	0	0	1	0	1	3.3	32	0	0			0			0			0
0	69.9041	0	0	1	0	1	0	0	0	0	0	63	2	2	0	0	2	0	0	0	0	0	0	0	0	0	0	1	2.5	20	0	0			0			0			0
1	68.6877	0	0	1	0	1	0	1	1	0	0	71		3	0	0	3	0	1	0	0	0	1	0	0	0	0	1	4	38	0	0			0			0			0
1	67.5699	0	0	1	1	0	0	0	0	0	0	83	1	1	0	0	1	3	0	0	1	0	0	0	0	0	0	1	3.5	28	0	0			0			0			0
1	67.2192	0	0	1	1	0	0	0	0	0	0	83	1	1	0	0	1	0	0	0	1	0	1	0	0	0	1	1	4	15	0	0			0			0			0
1	67.2384	0	0	0	0	0	0	1	0	0	0	96	2	4	0	0	4	0	0	0	0	0	1	0	0	0	0	1	4.5	38	0	0			0			0			0
1	74.9863	0	0	1	0	1	0	0	0	0	0	73.9		1	0	0	2	0	0	0	0	0	1	0	0	0	0	1	4	20	0	0			0			0			0
1	74.8247	0	0	0	0	0	0	0	1	0	0		1	1	0	0	1	0	0	0	0	0	1	0	0	0	0	1	2.8	33	0	0			0			0			0
1	74.2137	0	0	1	0	1	0	0	0	0	0	103		1	0	0	1	0	2	0	0	0	1	0	0	0	0	1	2.5	20	0	0			0			0			0
1	73.6795	0	0	1	0	1	0	0	0	0	0	78		1	0	0	1	0	0	0	0	0	1	0	0	0	0	1	2.8	18	0	0			0			1			1
1	73.4767	0	0	1	0	1		1	0	1	9	102	1	1	0	0	1	0	0	0	0	0	1	1	0	9	0	1	3	24	0	0			0			0			0
1	73.0904	0	0	0	0	0	0	1	0	0	0	80		1	1	0	2	0	0	0	0	0	0	0	0	0	0	1	3	38	0	0			0			0			0
1	72.863	0	0	0	0	0	0	0	0	0	2	89		1	0	0	1	0	0	0	0	0	1	0	0	0	0	1	3	16	0	0			0			0			0
0	71.863	0	0	0	0	0	0	0	0	1	2	64		2	0	0	2	0	0	0	0	0	1	1	0	0	0	1	3	16	0	0			0			0			0
1	69.9315	0	0	1	1	0	0	0	0	0	0	95		1	0	0	1	0	0	0	1	0	1	0	0	0	0	1	3	22	7	0			0			0			0
1	68.0466	0	0	1	1	0	0	0	0	0	0	83		1	0	0	1	0	0	0	0	0	0	0	0	0	0	1	2.5	24	0	0			0			0			0
1	64.6082	0	0	0	0	0	0	0	0	0	0	79		1	0	0	1	0	0	0	0	0	1	0	0	0	0	1	3	24	1	0			0			0			0
0	74.7836	0	0	0	0	0	0	0	0	1	0	68	1	1	0	0	1	0	0	0	0	0	0	0	0	0	0	1	2.3	20	0	0			0			0			0
0	74.3096	0	0	1	0	1	0	0	0	0	0	78		1			2	0	0	0	0	0	1	0	0	0	0	0	4	32	0	0			0			0			0
0	71.9205	0	0	1	0	1	0	0	0	0	3	84.8	1	1	0	0	1	3	0	0	1	0	1	0	0	9	0	1	3	23	0	0			0			0			0
1	70.7562	0	0	1	0	1	0	0	0	0	2	90	2	2	0	0	2	0	2	0	0	0	1	0	0	0	0	1	3.5	24	0	0			0			0			0
1	69.9397	0	0	1	0	1	0	0	0	0	0	99	2	2	0	0	2	0	0	0	0	0	0	0	0	0	0	1	4	20	0	0			0			0			0
1	69.3616	0	0	0	0	0	0	1	1	0	0	90		1	0	0	1	0	0	0	0	0	0	1	0	0	0	1	3	14	0	0			0			0			0
1	69.2137	0	0	0	0	0	0	1	0	1	0	80		2	0	0	2	0	0	0	0	0	1	0	0	0	0	1	3	18	0	0			0			0			0
0	67.6274	0	0	0	0	0	0	1	0	1	0	71		2	0	0	2	0	0	0	0	0	1	0	0	0	0	1	3.8	28	0	0			0			0			0
0	67.9781	0	0	1	0	1	0	1	0	1	2	82	1	1	0	0	1	0	0	0	0	0	1	1	0	0	1	1	2.5	28	0	0			0			0			0
1	67.0849	0	0	0	0	0	0	0	0	0	0	102		1	1	0	1	0	0	0	0	0	1	0	0	0	0	1	4	20	0	0			0			0			0
1	67.2	0	0	0	0	0	0	1	0	0	2	89		1	0	0	2	3	1	0	0	0	1	0	0	0	1	1	4	30	0	0			0			0			0
1	66.2	0	0	1	0	1	0	0	0	0	0	77	1	1	0	0	1	0	0	3	0	0	1	0	0	0	1	1	3	14	0	0			0			0			0
1	68.6192	0	0	1	0	1	0	0	0	0	0	105	2	3	0	0	3	0	0	0	0	0	1	0	0	0	0	1	3.5	20	0	0			0			0			0
0	69.0932	0	0	0	0	0	0	1	0	1	0	68		1	0	0	1	0	0	0	0	0	0	0	0	0	0	1	3	12	0	0			0			0			0
1	69.1096	0	0	1	0	1	0	1	0	9	0	89	2	2	0	0	3	0	1	0	0	0	1	0	0	0	0	1	3.5	24		0			0			1			1
0	68.7781	0	0	1	1	0	0	0	0	0	0	68	2	2	0	0	3	0	0	99	1	0	0	0	0	0	0	1	3.5	28	0	0			0			0			0
1	68.5123	0	0	0	0	0	0	1	0	1	0	99		1			1	0	2	0	0	0	1	0	0	0	0	1			0	0			0			0			0
0	68.263	0	0	1	0	1	0	1	0	1	0	63		1	0	0	1	0	3;2	0	0	0	1	0	0	0	0	1	3	12	0	0			0			0			0
0	68.5041	0	0	1	0	1	0	0	0	0	2	101	1	1	0	0	1	0	2	0	0	0	1	0	0	0	0	1	3.5	28	0	0			0			0			0
1	68.3123	0	0	0	0	0	0	0	0	0	1	78		1	0	0	2	0	1	0	0	0	1	0	0	0	0	1	4.5	32	0	0			0			0			0
0	68.1836	0	0	1	1	0	0	0	0	0	0	65	1	1	0	0	2	0	0	0	1	0	0	0	0	0	0	1	3.5	22	0	0			0			0			0
1	67.6685	0	0	1	0	1	0	0	0	0	0	114		1	0	0	1	0	1	0	0	0	0	0	0	0	0	1	3.3	23	0	0			0			0			0
1	67.1123	0	0	0	0	0	0	0	0	0	0	98	2	2	0	0	3	0	0	0	0	0	1	0	0	0	0	1	3.8	20	0	0			0			0			0
0	67.3918	0	0	1	0	1	0	0	0	0	0	69		1	0	0	1	0	0	0	0	0	0	0	0	0	0	1	3.3	14	0	0			0			0			0
1	74.1096	0	0	1	1	0	0	0	0	0	0	80		1	0	0	1	3	0	0	1	0	1	0	0	0	0	1	3.5	20	0	0			0			0			0
1	60.0192	0	0	0	0	0	0	0	0	0	0	75	1	1	0	0	1	0	0	0	0	0	1	0	0	0	0	1	3.3	20	0	0			0			0			0
1	67.7753	0	0	0	0	0	0	0	0	0	0	86		2	2	0	2	0	2	0	0	0	1	0	0	0	0	1	3	26	0	0			0			0			0
1	65.0356	0	0	1	1	0	0	0	0	0	0	96	1	1	0	0	2	0	0	0	0	0	0	0	0	0	0	1	3.8	18	0	0			0			0			0
1	73.3452	0	0	1	0	1	0	1	1	0	0	67	1	1	0	0	2	0	0	0	0	1	1	1	0	2	0	1	4	24	0	0			0			0			0
1	69.9178	0	0	1	0	1	0	0	0	0	0	90		1			1	0	2	0	0	0	1	0	0	0	0	1			0	0			0			0			0
1	75.0356	0	0	0	0	0	0	0	0	0	0	72		5	0	0	5	0	0	9;10;2	0	0	0	0	0	0	0	1	4	24	0	0			0			0			0
1	92.8712	1	1	0	0	0	0	0	0	0	0	70		3	0	0	3	0	0	0	0	0	1	0	0	0	0	1	3	22	0	0			0			0			0
0	82.1671	1	0	1	1	0	0	0	0	0	0	68	1	1	0	0	2	0	0	0	0	0	1	0	0	0	0	1	3	33	0	0			0			0			0
0	81.1233	1	0	1	1	0	0	0	0	0	0	70	1	1	0	0	1	0	0	0	1	0	1	0	0	0	1	1	2.5	16	0	0			0			0			0
1	75.6712	0	0	1	1	0	0	0	1	0	0	77		1	0	0	1	0	0	0	1	0	1	0	0	0	0	0	3.5	26	0	0			0			0			0
0	72.8904	0	0	1	0	1	0	0	0	0	0	72		1	0	0	1	0	2;1	0	0	0	1	0	0	0	0	1			0	0			0			0			0
1	89.5808	1	1	1	0	1	0	1	0	0	0	71.2		2	1	0	2	0	0	0	0	0	1	0	0	0	0	1	2.5	24	0	0			0			0			0
1	73.2384	0	0	1	0	1	0	1	0	1	2	84		1	0	0	1	0	0	0	0	0	1	0	0	0	0	1	2.8	20	0	0			0			0			0
1	75.1233	0	0	1	1	0	0	0	0	0	0	79		1	0	0	2	0	0	99	1	0	0	0	0	0	0	1	3	24	0	0			0			0			0
1	74.5671	0	0	0	0	0	0	1	0	0	0	92		4	0	0	3	0	0	3;99	0	0	1	0	0	0	0	1	4.5	32	0	0			0			0			0
0	71.5233	0	0	1	0	1	0	0	0	0	0	50	1	3	0	0	3	0	0	0	0	0	1	0	0	0	0	1	3.5	28	0	0			0			0			0
0	80.789	1	0	0	0	0	0	0	0	0	0	68	1	1	0	0	1	0	0	0	0	0	1	0	0	0	0	1	2.8	14	0	0			0			0			0
0	74.1781	0	0	1	1	0	0	0	0	0	0	61	1	2	0	0	2	0	0	0	1	0	0	0	0	0	0	1	4	38	99	0			0			1			1
1	76.5644	0	0	1	1	0	0	0	0	0	0	61	1	1	0	0	1	0	0	0	0	0	0	0	0	0	0	1	3	15	0	0			0			0			0
1	65.0521	0	0	0	0	0	0	0	0	0	0	70		2	0	0	2	0	6	0	0	0	0	0	0	9	0	1	4	32	1	0			0			0			0
0	44.1151	0	0	1	0	1	0	0	0	0	0	78	1	1	0	0	1	0	0	0	0	0	1	0	0	0	0	1	3.3	23	0	1			0			0			1
1	54.8438	0	0	1	0	1	0	1	0	0	3	76		2	0	0	2	0	0	0	0	0	1	0	0	0	0	1	3.3	33	0	0			1			0			1
1	63.7671	0	0	1	1	0	0	0	0	0	0	84		2	0	0	2	0	0	0	0	0	0	0	0	0	0	1	3.5	24	0	0			0			1			1
1	64.7945	0	0	1	0	1	0	0	0	0	0	91.2		2	0	0	2	0	0	0	0	0	0	0	0	0	1	1	3.5	18	0	0			0			0			0
1	77.5479	0	0	1	0	1	0	0	0	0	2	89		2	0	0	3	0	0	0	0	0	0	0	0	0	0	1	3.5	38	0	0			0			0			0
1	55.4384	0	0	1	1	0	0	0	0	0	0	80		1	0	0	2	0	0	0	1	0	0	0	0	0	0	1	4	38	0	0			0			0			0
1	60.8795	0	0	0	0	0	0	0	9	0	2	92					1	0	0	0	0	0	1	0	0	0	0	1			0	0			0			0			0
0	72.0384	0	0	1	0	1	0	1	1	0	2	80	1	2	1	0	5	0	0	0	0	0	1	0	0	0	0	0	4	23	1;9	0			0			1			1
1	61.9808	0	0	1	0	1	0	1	0	1	2	60		2	0	0	2	0	0	0	0	0	1	0	0	1	0	1	3.5	10	0	0			0			0			0
1	58.1616	0	0	1	0	1	0	0	0	0	3	88	1	1	0	0	1	0	0	0	0	0	1	0	0	2	0	0	2.8	20	0	0			0			0			0
0	72.7589	0	0	1	1	0	0	0	0	0	2	59.9	1	2	0	0	2	0	0	0	0	0	1	0	0	0	0	1	2.5	14	0	0			0			0			0
1	56.7945	0	0	1	0	1	0	0	0	0	0	73		2	0	0	1	0	0	0	0	0	1	0	0	0	0	1	3.5	33	0	0			0			0			0
1	67.7178	0	0	1	1	0	0	0	0	0	2	84		1	0	0	1	0	0	0	1	0	0	0	0	0	0	1	4	38	0	0			0			0			0
1	60.3808	0	0	1	1	0	0	0	0	0	0	94	1	1	0	0	1	0	0	0	0	0	0	0	0	0	0	1	4	38	0	0			0			0			0
1	55.4274	0	0	1	1	0	0	0	0	0	0	83	1	2	0	0	2	0	0	0	0	0	1	0	0	0	0	1	3	32	0	0			0			0			0
1	61.2521	0	0	0	0	0	0	0	0	1	1	70		2	0	0	1	0	0	0	0	0	1	0	0	0	0	1	2.8	16	0	0			0			1			1
1	60.0904	0	0	1	1	0	0	0	0	0	0	80		5	0	0	5	0	0	0	0	0	1	0	0	0	0	1	3	36	0	0			0			0			0
1	52.2986	0	0	1	0	1	0	0	0	0	0	82		2	0	0	2	0	0	0	0	0	0	0	0	0	0	1	2.8	16	0	0			0			0			0
1	53.4877	0	0	1	0	1	0	0	0	0	0	77	1	1	0	0	1	0	1	0	0	0	0	0	0	0	0	1	3	24	0	0			0			0			0
0	55.5863	0	0	1	1	0	0	0	0	0	0	62	1	1	0	0	2	0	0	0	1	0	0	0	0	0	0	1	3.5	38	0	0			0			0			0
1	67.0219	0	0	0	0	0		1	0	1	2	83		3	0	0	3	0	0	0	0	0	1	0	0	0	0	1	4.5	16	0	0			0			0			0
0	65.8685	0	0	0	0	0	0	1	0	1	0	71	1	1	0	0	1	0	2	0	0	0	1	0	0	0	0	1	2.5	24	0	0			0			0			0
1	56.9233	0	0	1	0	1	0	0	0	0	2	52	3	4	0	0	5	0	0	0	0	0	1	0	0	0	0	1	3.5	28	0	0			0			0			0
1	64.337	0	0	0	0	0	0	1	0	0	2	73	2	3	0	0	3	0	0	0	0	0	1	0	0	0	0	1	3	33	0	0			0			0			0
1	63.8466	0	0	1	0	1	0	0	0	0	0	77	2	2	0	0	2		0	0	0	0	1	0	0	0	0	1	3.5	24	0	0			0			0			0
1	68.5945	0	0	1	0	1	0	0	0	0	0	81	2	2	0	0	2	0	0	0	0	0	1	0	0	0	0	1	3.8	23	0	0			0			0			0
1	75.0904	0	0	0	0	0	0	0	1	1	2	70	1	1	0	0	2	0	0	0	0	0	1	0	0	9	0	1	2.5	28	0	0			0			0			0
1	71.8767	0	0	1	0	1	0	0	0	0	0	80	1	2	0	0	1	0	0	0	0	0	1	0	0	0	0	1	3	15	0	0			0			0			0
0	66.411	0	0	0	0	0	0	0	0	0	2	85	2	1	0	0	1	0	2	0	0	0	1	0	0	0	0	1	3.5	38		0			1			0			1
1	69.6548	0	0	0	0	0	0	0	0	0	0	60	1	1	0	0	1	0	6	0	0	0	1	0	0	0	0	1	2.8	38	0	0			0			0			0
0	73.2438	0	0	1	0	1	0	0	0	0	0	102		1	0	0	1	0	0	0	0	0	0	0	0	0	0	1	3	38	0	0			0			0			0
1	72.7397	0	0	0	0	0	0	0	0	0	2	78		2	0	0	2	0	0	0	0	0	1	0	0	0	0	1	2.8	16	0	0			0			0			0
1	73.3014	0	0	1	1	0	0	0	0	0	0	86		3	0	0	3	3	0	0	1	0	0	0	0	0	0	1	3.5	28	0	0			0			0			0
1	67.9205	0	0	1	0	1	0	0	0	0	0	90		2	0	0	2	0	2	0	0	0	1	0	0	0	0	1	4	16	0	0			0			0			0
0	70.8603	0	0	1	0	1	0	1	0	1	0	59	2	3	0	1	3	0	0	0	0	0	1	0	0	0	0	1	4	22	0	0			0			0			0
0	61.0219	0	0	1	0	1	0	0	0	0	2	69		2	0		2	0	0	0	0	0	0	0	0	0	0	1	3.5	20	0	0			0			0			0
0	55.7288	0	0	0	0	0	0	0	0	0	0	60	2	4	0	0	3	0	0	0	0	0	1	0	0	0	0	1	3.5	22	0	0			0			0			0
1	53.9753	0	0	1	0	1	0	0	0	9	0	96		1	0	0	1	0	0	0	0	0	0	0	0	0	0	1	2.5	32	0	0			0			0			0
0	43.3507	0	0	1	0	1	0	0	0	0	0	64	1	1	0	0	1	0	0	0	0	0	0	0	0	0	0	1	3	12	0	0			0			0			0
1	49.8493	0	0	1	0	1	0	0	0	0	0	80		2	0	0	5	3	0	0	1	0	0	0	0	0	0	1	4	38	7	0			1			1			1
1	51.5562	0	0	1	1	0	0	0	0	0	0	61		1	0	0	1	0	0	0	1	0	1	0	0	0	0	1	3.5	36	0	0			0			0			0
0	54.1233	0	0	1	1	0	0	0	0	0	0	73		1	0	0	1	0	0	0	0	0	0	0	0	0	0	1	3	16	0	0			0			0			0
1	71.1178	0	0	0	0	0	0	1	0	0	2	91	1	1	0	0	1	0	0	0	0	0	1	0	0	0	0	0	3	28	0	0			0			0			0
1	49.463	0	0	1	0	1	0	0	0	0	0	78	1	2	0	0	2	0	0	0	0	0	0	0	0	0	0	1	3.5	24	0	0			0			0			0
0	61.5753	0	0	0	0	0	0	0	0	0	0	58.1	1	1	0	0	2	0	1;2	0	0	0	1	0	0	0	0	1	2.5	23	0	0			0			0			0
1	55.4767	0	0	1	1	0	0	0	0	0	0	73		2	1	0	5	0	0	0	0	0	0	0	0	0	0	1	3	36	0	0			0			0			0
1	72.3425	0	0	0	0	0	0	1	1	0	0	69	1	2	0	0	2	0	0	0	0	0	1	0	0	9		1	3	23	0	0			0			0			0
1	60.5452	0	0	1	0	1	0	1	0	0	0	67	1	1	0	0	1	0	0	0	0	0	1	0	0	0	1	1	3	28	0	0			0			0			0
0	69.6301	0	0	1	0	1	0	0	0	0	0	75	2	2	0	0	2	0	0	0	0	0	1	0	0	0	0	1	3.5	33	0	0			0			0			0
0	58.7479	0	0	0	0	0	0	0	0	0	2	61		1	0	0	1	0	0	0	0	0	1	0	0	0		1	2.8	30	0	0			0			0			0
1	56.1014	0	0	0	0	0	0	1	0	1	2	79		1	0	0	1	0	2	0	0	0	1	0	0	0	0	1	3.5	24	0	0			0			0			0
1	71.537	0	0	0	0	0	0	0	0	0	0	87	1	1	0	0	2	0	0	0	0	0	0	0	0	0	0	1	4	20	0	0			0			0			0
1	68.6822	0	0	1	0	1	0	0	0	9	0	87		1	0	0	1	0	0	0	0	0	1	0	0	0	0	1	3	25	0	0			0			0			0
1	54.2548	0	0	1	0	1	0	1	0	0	2	73	2	3	0	0	3	0	6	0	0	0	1	0	0	0	0	1	3	24	0	0			0			0			0
0	58.0877	0	0	1	0	1	0	1	0	1	0	83.9	1	1	0	0	1	0	0	0	0	0	1	0	0	0	0	1	3	16	0	0			0			0			0
1	63.5699	0	0	0	0	0	0	1	0	1	0	77		1	0	0	1	0	0	0	0	0	0	0	0	0	0	1	2.5	12	0	0			0			0			0
0	77.7397	0	0	1	0	1	0	1	0	0	2	99		3	1	0	3	0	0	0	0	0	1	0	0	0	0	1	3.3	28	2	0			0			0			0
1	65.6274	0	0	1	0	1	0	0	0	0	2	94		1	0	0	1	0	0	0	0	0	1	0	0	0	0	1	3.5	24	0	0			0			0			0
0	63.9589	0	0	1	0	1	0	1	0	1	3	46		2	0	0	2	0	0	0	0	0	1	0	0	0	0	1	3.5	24	0	0			0			0			0
0	53.6685	0	0	1	1	0	0	0	0	0	0			1	0	0	2	0	0	0	1	0	0	0	0	9	0	1	38	35	0	0			0			0			0
1	64.2192	0	0	1	1	0	0	1	0	1	0	83		1	0	1	1	0	0	0	0	0	0	0	0	0		1	4	18	0	0			1			0			1
1	43.6082	0	0	1	1	0	0	0	0	0	0	81		1	0	0	1	0	0	0	0	0	0	0	0	0	0	1	4	12	0	0			0			0			0
0	57.8027	0	0	1	0	1	0	1	0	1	3	57		2	0	0	2	3	0	0	0	0	1	0	0	0	0	1	3.5	33	0	0			1			0			1
0	58.3068	0	0	1	1	0	0	0	0	1	0	77	1	1	0	0	2	0	0	0	1	0	1	0	0	0	0	1	3	16	0	0			0			0			0
0	62.0932	0	0	1	0	1	0	0	0	0	0		1	1	0	0	1	0	0	0	0	0	1	0	0	0	0	1	3	38	0	0			0			0			0
1	58.7233	0	0	1	0	1	0	0	0	0	0	77		1	0	0	1	0	0	0	1	0	0	0	0	0	1	1	3.5	38	7	0			0			0			0
0	64.7507	0	0	1	0	1	0	0	0	0	2	63		2	0	0	2	0	0	0	0	0	0	0	0	0	0	1	3.3	24	0	0			0			0			0
1	57.7616	0	0	0	0	0	0	1	0	0	2	75		3	0	0	4	0	0	0	0	0	0	0	0	0	0	1	3	24	0	0			0			0			0
0	76.4192	0	0	1	1	0	0	1	0	0	2			2	0	0	1	0	0	0	1	0	1	0	0	0	0	1	3.5	38	0	0			0			0			0
1	49.3918	0	0	1	1	0	0	0	0	0	0	48		2	0	0	2	0	0	0	1	0	0	0	0	0	0	1	2.8	30	0	0			0			0			0
1	78.9562	0	0	0	0	0	0	1	1	0	2	82.1	1	2	0	0	2	0	6	3	0	0	1	0	0	0	0	1	5	20	0	0			0			0			0
1	77.6767	0	0	0	0	0	0	0	0	0	0	80	1	1	0	0	1	0	0	0	0	0	1	0	0	0	0	1	2.8	14	0	0			0			0			0
0	73.4959	0	0	0	0	0	0	0	0	0	0	76		2	1	0	2	0	0	0	0	0	1	0	0	0	0	1	3.3	38	0	0			0			0			0
0	76.4795	0	0	1	0	1	0	0	0	0	0	55		4	0	0	7	0	0	0	0	0	1	0	0	0	0	1	3.5	20	2	0			0			0			0
1	74.2301	0	0	1	0	1	0	0	0	0	0	67		1	0	0	1	0	0	0	0	0	0	0	0	0	0	1	3.5	18	0	0			0			0			0
0	90.1342	1	1	1	0	1	0	0	0	0	0	67		2	0	0	2	0	0	0	0	0	0	0	0	0	0	1	4	16	0	0			0			0			0
1	55.7288	0	0	0	0	0	0	0	0	0	0	100		1	0	0	1	0	0	0	0	0	1	0	0	0	0	1	3	16	0	0			0			0			0
1	64.1041	0	0	1	0	1	0	0	0	0	0	70		2	0	0	2	0	0	0	0	0	0	0	0	0	0	1	4	20	0	0			0			0			0
0	67.0384	0	0	1	0	1	0	0	0	0	0	69		3	0	0	2	0	0	0	0	0	1	1	0	9	0	1	2.5	24	0	0			0			0			0
1	72.2849	0	0	1	1	0	0	0	0	0	0	68		4	0	0	3	0	0	0	0	0	0	0	0	0	1	1	3.3	38	0	0			0			0			0
1	42.2	0	0	0	0	0	0	0	0	1	0	68		2	0	0	2	0	0	0	0	0	0	0	0	0		1	3.3	28	0	0			0			0			0
1	41.3562	0	0	1	0	1	0	0	0	0	0	68	1	1	0	0	1	0	0	0	0	0	0	0	0	0	0	1	3	22	0	0			0			0			0
1	44.7534	0	0	1	0	1	0	1	0	1	0	80		4	0	0	3	0	0	0	0	0	0	0	0	0	0	1	4.5	3	0	0			1			0			1
1	55.1342	0	0	1	0	1	0	0	0	0	0	96	2	2	0	0	2	0	0	0	0	0	1	0	0	1	0	1	3.5	24	0	0			0			0			0
1	50.7288	0	0	1	0	1	0	0	0	0	0	69		1	0	0	1	0	0	0	0	0	0	0	0	0	0	1	3.5	18	0	0			0			0			0
1	57.4027	0	0	1	0	1	0	0	0	0	3	94	1	2	0	0	2	0	2;6	0	0	0	1	0	0	0	0	1	2.3	18	0	0			0			0			0
1	49.1836	0	0	0	0	0	0	0	0	0	0	100		2	0	0	2	0	0	0	0	0	0	0	0	0	0	1	3.5	32	0	0			0			0			0
1	50.1014	0	0	1	0	1	0	0	0	0	0	70	2	2	0	0	5	0	0	0	0	0	0	0	0	0	0	1	4	38	0	0			0			0			0
1	51.4	0	0	1	0	1	0	0	0	0	0	116	1	1	0	0	1	0	0	0	0	0	0	0	0	0	0	1	3.5	18	0	0			0			0			0
1	60.0137	0	0	1	0	1	0	0	0	0	0	77	1	1	0	0	1	0	1	0	0	0	0	0	0	0	0	1	5	14	0	0			0			0			0
1	53.2247	0	0	1	1	0	0	0	0	0	0	68		2	0	0	3	0	0	0	0	0	0	0	0	0	1	1	3	24	0	0			0			0			0
0	59.7479	0	0	1	0	1	0	1	0	1	0	84	1	1	0	0	1	0	0	0	0	0	1	0	0	0	0	1	3.3	28	0	0			0			0			0
1	55.4055	0	0	1	0	1	0	1	0	1	2	78		1	0	0	1	0	0	0	0	1	1	0	0	0	0	1	4	24	0	0			0			0			0
1	39.3644	0	0	1	1	0	0	0	0	0	0	94		1	0	0	1	0	0	0	0	0	0	0	0	0	0	1	3.5	38	0	0			0			0			0
1	52.2247	0	0	1	1	0	0	0	0	0	0	85		2	0	0	2	0	0	0	1	0	0	0	0	0	0	1	3.5	32	0	0			0			0			0
1	59.1945	0	0	0	0	0	0	1	0	1	2	69		2		1	2	0	0	0	0	0	1	0	0	0	0	1			0	0			0			0			0
0	52.9397	0	0	1	0	1	0	0	0	0	0	78	1	1	0	0	1	0	0	0	0	0	0	0	0	0	0	1	2.8	16		0			0			0			0
0	52.4849	0	0	1	0	1	0	0	0	0	0	44	2	2	0	0	2	0	0	0	0	0	0	0	0	0	0	1	3	24	0	0			0			0			0
0	66.3781	0	0	1	0	1	0	0	0	0	2	54	3	4	0	0	3	0	0	0	0	0	1	0	0	0	0	0	4	28	0	0			0			0			0
1	38.2192	0	0	1	1	0	0	0	0	0	0	85		1	0	0	1	0	0	0	0	0	0	0	0	0	0	1	2.3	16	0	0			0			0			0
1	53.2411	0	0	1	0	1	0	0	0	0	0	93		1	0	0	2	0	2	0	0	0	1	0	0	0	0	1	4.5	38	0	0			0			0			0
1	59.6493	0	0	1	1	0	0	0	0	0	0		1	1	0	0	1	0	0	0	0	0	0	0	0	0	1	1	2.8	18	0	0			0			0			0
1	46.4712	0	0	1	0	1	0	0	0	0	0	73		3	0	0	3	0	0	0	0	0	1	0	0	0	0	1	3.3	24	0	0			0			0			0
1	49.7205	0	0	1	0	1	0	0	0	0	0	62		4	1	0	4	0	0	0	0	0	0	0	0	0	0	1	3	38	0	0			0			0			0
1	74.9562	0	0	0	0	0	0	1	1	0	0	78		3	1	0	3	0	0	10	0	0	0	0	0	2	0	1	3.5	38	0	0			0			0			0
1	52.1178	0	0	1	0	1	0	0	0	0	0	102		4	1	0	4	0	0	10;9;99	0	0	1	0	0	0	0	1	4	38	0	0			0			0			0
1	80.7918	1	0	1	0	1	0	0	1	0	0	62		3	0	0	3	0	0	3	0	0	1	0	0	0	0	0	3	11	0	0			0			0			0
1	78.611	0	0	1	0	1	0	1	0	1	2	91		1	0	0	1	0	0	99	0	0	0	0	1	0	0	1	3.5	20	0	0			0			0			0
1.07 Gender	Age (age days)	Age over 80	Age over 90	ACS	STEMI	NSTEMI	2.04 Cardiogenic Shock Pre-Procedure	2.13 Previous MI	2.14 Previous CABG	2.15 Previous PCI	1.16 Diabetes	2.18 Weight	3.10 Number of Vessels Attempted Not Epicardial Territories	3.11 Number of Lesions Attempted	3.12 Number of Chronic Occlusions Attempted	3.13 Number Restenoses Attempted	3.15 Number Stents Used	3.18 GP IIb/IIIa Drugs Used During Procedure	3.19 Diagnostic Devices Used During Procedure	3.20 Procedural Devices Used	3.21 Athero-Thrombus Removal Devices Used	3.23 Emboli Protection Devices Used	HTN	CVA	PVD	5.06 History of Renal Disease	5.08 Q Wave on ECG	5.15 Arterial Access	5.16 Largest Balloon/Stent Used	5.17 Longest Stented/Treated Segment	5.18 Procedural Complications	Def ST			ISRS			Dead 12-months			MACE
																																Def ST			ISRS			12-months
																																0.0104423			0.027027			0.0374463			0.0681818

## Sheet: Sheet2
1.07 Gender	Age (age days)	Age over 80	Age over 90	ACS	STEMI	NSTEMI	2.04 Cardiogenic Shock Pre-Procedure	2.13 Previous MI	2.14 Previous CABG	2.15 Previous PCI	2.16 Diabetes	2.18 Weight	No. vessels	No. lesions	3.12 Number of Chronic Occlusions Attempted	3.13 Number Restenoses Attempted	No. stents	3.18 GP IIb/IIIa Drugs Used During Procedure	3.19 Diagnostic Devices Used During Procedure	3.20 Procedural Devices Used	3.21 Athero-Thrombus Removal Devices Used	3.23 Emboli Protection Devices Used	HTN	CVA	PVD	5.06 History of Renal Disease	5.08 Q Wave on ECG	5.15 Arterial Access	5.16 Largest Balloon/Stent Used	5.17 Longest Stented/Treated Segment	5.18 Procedural Complications	Definite ST	ID-TLR	Death 12-months	MACE
0	71	0	0	1	0	1	0	0	0	0	0		1	1	0	0	1	0	0		0	0	1	0	0	0	0	1			0	0	0	0	0
0	79	0	0	0	0	0	0	0	0	0	1	99	1	2	0	0	2	0	0	0	0	0	1	0	0	0	0	1	3	26	0	0	0	0	0
0	84	1	0	1	0	1	0	0	0	0	0	82	1	1	0	0	1	0	0		0	0	0	1	0	0	0	1			0	0	0	1	1
0	72	0	0	1	0	1	0	0	0	0	0	55	1	1	0	0	1		0		1	0	1	0	0	0	1	1			0	0	0	0	0
0	77.3479	0	0	1	0	1	0	0	0	0	0	85	1	1	0	0	1	0	0	0	0	0	1	0	0	0	0	1	2.75	18	0	0	0	0	0
1	72.4027	0	0	1	1	0	0	0	0	0	0	55	1	1	0	0	1	0	0	0	1	0	0	0	0	0	0	1	2.75	28	0	0	0	0	0
1	69.2877	0	0	1	1	0	0	0	0	0	0	78	1	2	0	0	2	0	0	0	1	0	1	0	0	0	0	1	4	28	0	0	0	0	0
0	83	1	0	1	0	1	0	1	1	0	0		2	3	0	0	4	0	0		0	0	1	0	0	0	0	1			0	0	0	0	0
0	73	0	0	1	0	1	0	0	0	0	1		2	2	0	0	2		0		0	0	1	0	0	0	1	1			0	0	0	0	0
0	82	1	0	1	0	1	0	0	0	0	0	79	2	2	0	0	2	0	0		0	0	1	0	0	0	0	1			0	0	0	0	0
0	63	0	0	1	0	1	0	1	0	0	0		2	2	0	0	2	0	0		0	0	1	0	0	0	0	1			0	0	0	0	0
0	80.6137	1	0	1	0	1	0	1	0	1	0	78	2	3	0	1	4	0	0	0	0	0	1	0	1	0	1	1	3	18	0	0	0	0	0
1	41	0	0	1	1	0	0	0	0	0	1	70	1	1	0	0	1	0	0		0	0	1	0	0	0	0	0			0	0	0	0	0
0	66.6767	0	0	1	0	1	0	1	0	0	0	96	1	1	1	0	2	0	0	0	0	0	1	0	0	0	0	1	4	36	0	0	0	0	0
0	61	0	0	1	1	0	0	0	0	0	1		1	2	0	0	2	0	0		1	0	1	0	0	0	1	1			0	0	0	0	0
0	74.8356	0	0	1	1	0	0	0	0	0	0	75	2	3	0	0	3	0	0	0	0	0	0	0	0	0	0	1	3.5	36	0	0	0	1	1
1	75	0	0	1	0	1	0	0	0	0	0	75	2	2	1	0	3		0		0	0	1	0	0	0	0	1			0	0	0	0	0
0	59.8603	0	0	1	0	1	0	0	1	0	0	89	1	2	0	0	2	0	0	0	0	0	0	0	0	0	0	1	4.5	36	0	0	1	0	1
0	66.263	0	0	1	0	1	0	1	0	1	0	70	1	1	0	0	1	0	0	0	1	0	0	0	0	0	0	1	3	28	0	0	0	0	0
1	63.8027	0	0	1	0	1	0	0	0	0	0	76	1	1	0	0	1	0	0	0	0	0	1	0	0	0	0	0	2.25	18	0	0	0	0	0
1	75	0	0	1	1	0	0	0	0	0	0	65	1	2	0	0	2	0	0		1	0	0	0	0	0	1	1			1	0	0	0	0
1	75	0	0	1	1	0	0	0	0	0	0		1	2	0	0	2	0	0		1	0	1	0	0	0	0	1			0	0	0	0	0
0	56.5507	0	0	1	1	0	0	1	0	1	0	77	1	1	0	0	1	0	0	0	1	0	1	0	0	0	0	1	3	33	0	0	0	0	0
1	84	1	0	1	0	1	0	0	0	0	0	71	1	1	0	0	1	0	0	0	0	0	1	0	0	0	0	1	2.5	18	0	0	1	0	1
1	81	1	0	1	1	0	0	0	0	0	0		1	1	0	0	1		0		1	0	1	0	0	0	0	1			0	0	0	0	0
1	35	0	0	0	0	0	0	0	0	0	1	84	1	1	0	0	1	0	0	0	0	0	1	0	0	1	0	0	2.75	24	0	0	0	0	0
0	82	1	0	1	1	0	0	0	0	0	0	86	1	2	0	0	2	0	0		0	0	1	0	0	0	0	1			0	0	0	0	0
0	80.211	1	0	1	0	1	0	1	0	1	0	84	1	3	0	0	3	1	0	0	0	0	1	0	0	0	1	1	3.2	36	0	0	0	0	0
0	81	1	0	1	0	1	0	1	0	1	1	68	2	2	0	0	2	0	0		0	0	1	0	0	0	0	1			0	0	0	0	0
0	49	0	0	1	1	0	0	0	0	0	0	127	1	1	0	0	1	0	0		0	0	1	0	0	0	0	1			0	0	0	0	0
1	87	1	0	1	0	1	0	0	0	0	0		1	1	0	0	1	0	0		0	0	1	0	0	0	0	1			0	0	1	0	1
1	41	0	0	1	1	0	0	0	0	0	0		1	1	0	0	1	0	0		0	0	1	0	0	0	0	0			0	0	0	0	0
0	73	0	0	1	1	0	0	0	0	0	0	87	1	1	0	0	1	0	0		1	0	1	0	0	0	1	1			0	0	0	0	0
0	86.5863	1	0	1	0	1	0	0	0	0	0	70	1	1	1	0	2	0	0	1	0	0	1	0	0	0	0	0	4	36	0	0	0	0	0
0	47	0	0	1	0	1	0	0	0	0	0	113	1	1	0	0	1	0	0		1	0	1	0	0	0	0	1			0	0	0	0	0
0	87	1	0	1	0	1	0	0	0	0	0	69	2	2	0	0	2	0	0	0	0	0	1	0	0	0	0	0	4	36	0	0	0	0	0
0	73.6658	0	0	0	0	0	0	1	0	0	0	78	1	1	0	0	2	0	1	0	0	0	0	0	0	0	1	1	4.5	18	0	0	0	1	1
1	66	0	0	1	0	1	0	1	0	1	1	40	1	1	0	0	1	0	0		0	0	1	0	0	0	0	1			0	0	0	0	0
0	51	0	0	1	0	1	0	0	0	0	0	88	1	1	0	0	1	0	0		0	0	1	0	0	0	0	1			0	0	0	0	0
1	83	1	0	0	0	0	0	0	0	0	0	57	1	1	0	0	1	0	0		0	0	0	0	0	0	0	1			0	0	0	1	1
1	46	0	0	0	0	0	0	0	0	0	0	83	1	1	0	0	1	0	0		0	0	0	0	0	0	0	1			0	0	0	0	0
0	57	0	0	1	0	1	0	0	0	0	0	80	1	1	0	0	1	0	0		0	0	1	0	0	0	0	1			0	0	0	0	0
0	44	0	0	0	0	0	0	1	0	1	0	128	1	1	0	0	1	0	0		0	0	1	0	0	0	0	1			0	0	0	0	0
1	71.7562	0	0	0	0	0	0	0	0	0	0	61	1	1	0	0	1	0	1	0	0	0	1	0	0	0	0	1	2.5	24	0	0	0	0	0
0	74.7945	0	0	1	0	1	0	1	0	1	1	114	1	2	0	0	2	0	0	0	0	0	0	0	0	1	0	1	3.5	28	0	0	0	0	0
0	84	1	0	1	1	0	0	1	1	0	0	82	1	1	0	0	1	0	0		0	0	0	1	0	0	0	0			0	0	0	0	0
0	65	0	0	1	0	1	0	0	0	1	0	82	1	1	1	0	1	0	0		0	0	1	0	0	0	0	1			0	0	0	0	0
0	64	0	0	1	1	0	0	0	0	0	0	108	1	1	0	0	1	1	0		1	0	0	0	0	1	0	1			0	0	0	0	0
1	85	1	0	1	1	0	0	0	0	0	0	57	2	2	0	0	2	0	0		0	0	0	0	0	0	0	1			0	0	0	0	0
0	86.2521	1	0	1	0	1	0	1	0	0	0	76	1	1	0	0	1	0	0	0	0	0	1	0	0	0	0	1	3.5	18	0	0	1	0	1
0	77	0	0	1	0	1	0	0	0	0	1	86	1	1	0	0	1	0	0		0	0	1	0	0	0	0	1			0	0	0	0	0
0	74	0	0	1	1	0	0	0	0	0	1	71	1	2	0	0	2	0	0		0	0	1	0	0	0	0	1			0	0	0	0	0
0	49	0	0	1	1	0	0	1	0	1	0	124	1	1	0	0	1	0	0		1	0	1	0	0	0	1	0			0	0	0	0	0
0	67.126	0	0	1	1	0	0	0	0	0	0	85	2	3	0	0	3	0	0	0	1	0	1	0	0	0	0	1	3.5	36	0	0	0	0	0
0	81.2	1	0	1	0	1	0	1	0	0	0	68	1	3	0	0	2	0	0	1	0	0	1	0	0	0	0	0	4	33	0	0	0	1	1
1	76	0	0	1	0	1	0	0	0	0	0	68	1	2	0	0	2	0	0		0	0	1	0	0	0	0	0			0	0	0	0	0
0	81.2027	1	0	1	0	1	0	0	0	1	0	68	1	3	0	0	2	0	0	1	0	0	1	0	0	0	0	0	3.5	28	0	0	0	0	0
1	77	0	0	1	0	1	0	0	0	0	0	74	1	2	0	0	2	0	0		0	0	1	0	0	0	0	1			0	0	0	0	0
0	77	0	0	1	0	1	0	0	0	0	0	75	1	1	0	0	1	0	0		0	0	1	0	0	0	0	1			0	0	0	0	0
0	85	1	0	1	1	0	0	0	0	0	0	82	1	1	0	0	1	0	0		1	0	1	0	0	0	0	1			0	0	0	0	0
1	49	0	0	1	1	0	0	0	0	0	0	51	1	2	0	0	2	0	0		0	0	1	0	0	0	0	1			0	0	0	0	0
0	89	1	0	1	1	0	0	0	0	0	0	83	1	2	0	0	2	0	0		0	0	0	0	0	0	0	1			0	0	0	0	0
1	78.1562	0	0	1	0	1	0	1	0	0	0	47	1	3	0	0	2	0	0	1	0	0	1	0	0	0	0	1	3.5	28	0	0	0	0	0
0	72.5507	0	0	1	0	1	0	0	0	1	0	67	1	1	0	0	1	0	0	0	0	0	1	0	0	0	0	1	3.8	18	0	0	0	0	0
1	69.2603	0	0	1	1	0	0	1	0	0	0	66	1	2	0	0	2	0	0	0	0	0	1	0	0	0	0	1	2.8	24	0	0	0	0	0
0	72.5397	0	0	1	1	0	0	0	0	0	0	64	1	2	0	0	1	0	0	0	0	0	1	0	0	0	0	1	3.5	36	0	0	0	0	0
1	80.2548	1	0	1	1	0	0	0	0	0	0	78	1	1	0	0	1	0	0	0	0	0	1	0	0	0	0	1	2.8	24	0	0	0	0	0
0	71.4904	0	0	1	1	0	0	0	0	0	0	70	1	1	0	0	1	0	0	0	0	0	1	0	0	0	0		2.5	33	0	0	0	0	0
0	67	0	0	1	1	0	0	1	0	0	0	86	1	1	0	0	1	0	0		0	0	1	0	0	0	0	1			0	0	0	0	0
0	61	0	0	1	0	1	0	0	0	0	0	60	1	1	0	0	1	0	0		0	0	1	0	0	0	0	1			0	0	0	0	0
0	53.8877	0	0	1	0	1	0	0	0	0	0	83.9	1	1	0	0	1	0	0	0	0	0	0	0	0	0	0	1	4	24	0	0	0	0	0
0	62	0	0	1	1	0	0	0	0	0	0	92	1	1	0	0	1	0	0		0	0	0	0	0	0	1	1			0	0	0	0	0
0	45	0	0	1	0	1	0	0	0	0	0	90	3	4	0	0	4	0	0		0	0	1	0	0	0	0	1			0	1	0	0	1
0	80.3123	1	0	1	0	1	0	0	0	0	0	63	1	1	0	0	1	0	0	0	0	0	0	0	0	0	0	1	2.75	33	0	0	0	0	0
0	70.7589	0	0	0	0	0	0	1	0	1	0	77	2	3	0	0	4	0	0	0	0	0	1	0	0	1	1	1	3.3	28	0	0	0	0	0
1	80	1	0	1	1	0	0	1	0	0	0	95	3	3	0	0	3	0	0		0	0	1	0	0	0	1	1			0	0	0	0	0
0	83	1	0	1	0	1	0	0	0	0	0	69	1	1	0	0	1	0	0		0	0	1	0	0	0	0	1			0	0	0	0	0
0	63	0	0	1	0	1	0	1	0	1	0	80	1	1	0	0	1	0	1		0	0	1	0	0	0	0	1			0	0	0	0	0
1	86.989	1	0	0	0	0	0	0	0	0	1	71	1	1	0	0	1	0	0	1	0	0	1	0	0	0	0	0	2.5	24	0	0	0	0	0
0	37	0	0	1	1	0	0	0	0	0	0	82	1	1	0	0	1	0	0		0	0	0	0	0	0	0	1			0	0	0	0	0
0	65	0	0	1	0	1	0	0	0	0	0	110	1	1	1	0	2	0	1		0	0	0	0	0	0	0	1			0	0	0	0	0
0	75.2	0	0	1	1	0	0	1	0	0	0		1	1		0	1						1	0	0	0	0					0	0	0	0
0	82.5315	1	0	1	1	0	0	0	0	0	0	88	1	2	0	0	2	0	0	0	0	0	1	1	0	0	0	1	3.5	24		0	0	0	0
0	82	1	0	1	0	1	0	0	0	0	0	77	1	2	0	0	2	0	0	0	0	0	1	0	0	0	0	1	3.5	18	0	0	0	0	0
0	67	0	0	1	0	1	0	0	0	0	0	65	2	2	0	0	2	0	0		0	0	1	0	0	0	0	1			0	0	0	0	0
0	65	0	0	1	0	1	0	0	0	0	1	140	1	1	0	0	1	0	0		0	0	1	0	0	0	0	1			0	1	0	1	1
1	68.9644	0	0	1	1	0	0	0	0	0	0	70	1	2	0	0	2	1	0	0	0	0	0	0	0	0	0	1	2.8	33	0	0	0	0	0
0	82	1	0	1	0	1	0	0	0	0	0	92	1	1	0	0	1	0	0		0	0	1	0	0	0	0	1			0	0	0	0	0
0	68	0	0	1	1	0	0	0	0	0	1	64	1	1	0	0	1	0	0		0	0	1	0	0	0	0	1			0	0	0	0	0
1	70	0	0	1	0	1	0	0	0	0	0	53	1	1	0	0	1	0	0		0	0	0	0	0	0	0	1			0	0	0	0	0
1	81	1	0	1	1	0	0	0	0	0	0	63	1	1	0	0	1	0	0		0	0	0	0	0	0	0	1			0	0	0	0	0
1	79	0	0	1	0	1	0	0	0	0	0	47	1	1	0	0	1	0	0		0	0	0	0	0	0	0	1			0	0	0	0	0
0	68	0	0	1	0	1	0	0	0	0	0	71	1	1	0	0	1	0	0		0	0	1	0	0	0	0	1			0	0	0	0	0
0	69	0	0	1	0	1	0	0	0	0	0	78	2	2	0	0	2	0	0		0	0	0	0	0	0	0	1			0	0	0	0	0
0	66	0	0	1	1	0	0	1	0	1	1	69	1	1	0	0	1	0	0		1	0	0	0	1	0	1	1			0	0	0	0	0
0	52.8055	0	0	1	1	0	0	0	0	0	0	89	1	3	0	0	3	0	0	0	1	0	0	0	0	0	0	1	4	18	0	0	0	0	0
0	86.4932	1	0	1	0	1	0	0	0	0	0	63	1	2	0	0	2	0	0	0	0	0	1	0	0	0	0	1	3.5	33	0	0	0	0	0
0	67.3781	0	0	1	0	1	0	0	0	0	0	99	1	1	0	0	1	0	0	0	0	0	1	0	0	0	0	1	2.8	24	0	0	0	0	0
1	77.1945	0	0	0	0	0	0	1	0	1	1	89	2	2	0	0	2	0	0	0	0	0	1	0	0	0	1	1	3	21	0	0	1	0	1
0	65.8192	0	0	1	0	1	0	0	0	0	0	102	2	3	0	0	3	0	0	0	0	0	1	0	0	0	0	1	4.5	28	0	0	0	0	0
0	48.9808	0	0	1	1	0	0	0	0	0	0	89	1	2	0	0	2	1	0	0	0	0	0	0	0	0	0	1	3.5	33	0	0	0	0	0
1	72	0	0	1	0	1	0	0	0	0	0	75	1	2	0	0	2	0	0		0	0	1	0	0	0	0	1			0	0	0	0	0
1	38	0	0	1	1	0	0	0	0	0	0	56	1	1	0	0	1	0	0	0	1	0	0	0	0	0	0	0	2.75	14	0	0	0	0	0
0	69	0	0	1	0	1	0	1	0	1	1	95	1	2	0	0	2	0	0		0	0	1	0	1	0	0	1			0	0	0	0	0
0	74	0	0	1	1	0	0	0	0	0	1	87	1	2	0	0	2	0	0		1	0	0	0	0	0	1	0			0	0	0	0	0
1	68.1315	0	0	0	0	0	0	1	0	1	1	65	1	1	0	0	1	0	1	0	0	0	1	0	0	0	0	1	3	18	0	0	0	0	0
1	70	0	0	1	0	1	0	0	0	0	0	62	1	2	0	0	2	0	0		0	0	1	0	0	0	0	1			0	0	0	0	0
0	77	0	0	1	0	1	0	1	0	1	1	101	1	2	0	0	2	0	0		0	0	1	0	0	0	0	1			0	0	0	0	0
1	56.1068	0	0	1	1	0	0	0	0	0	0	59	1	1	0	0	1	0	0	0	1	0	0	0	0	0	0	1	2.8	24	0	0	0	0	0
0	90.4301	1	1	1	0	1	0	0	0	0	0	66	3	4	0	0	5	0	1	1	0	0	0	0	1	0	0	1	5	33	0	0	0	0	0
1	71	0	0	1	0	1	0	0	0	0	0	39	1	1	0	0	1	0	0		0	0	0	0	0	0	0	1			0	0	0	0	0
0	62	0	0	1	0	1	0	0	0	0	1	101	1	1	0	0	1	0	0		0	0	1	0	0	0	0	1			0	0	0	0	0
0	81	1	0	1	0	1	0	1	0	0	0	83	2	2	0	0	2	0	0		0	0	0	0	0	0	0	1			0	0	0	0	0
0	64	0	0	1	0	1	0	1	0	0	1	79	3	3	0	0	5	0	0	0	0	0	1	0	0	0	1	1	4.5	36	0	0	0	0	0
0	68	0	0	1	0	1	0	0	0	0	0	88	1	1	0	0	1	0	0		0	0	1	0	0	0	0	1			0	0	0	0	0
1	84	1	0	1	1	0	0	1	0	1	0	57	1	1	0	0	1	0	0		0	0	1	0	0	0	1	1			0	0	0	0	0
1	90.0986	1	1	0	0	0	0	0	0	0	0	53	1	1	0	0	2	0	0	0	0	0	1	0	0	0	0	1	3	36	0	0	0	0	0
1	72.8904	0	0	1	0	1	0	0	0	0	0	71	1	2	0	0	2	0	0	0	0	0	1	0	0	0	0	1	3	32	0	0	0	1	1
1	97.6849	1	1	1	1	0	0	0	0	0	0	54	1	1	0	0	1		0	0	0	0	0	0	0	0	0	1	3.5	24	0	0	0	0	0
0	88	1	0	1	0	1	0	0	0	0	0	66	1	1	0	0	1	0	0		0	0	0	0	0	0	0	1			0	0	1	0	1
1	80	1	0	1	1	0	0	0	0	0	0	90	1	1	0	0	2	0	0		0	0	0	0	0	1	0	1			0	0	0	0	0
0	59.0192	0	0	1	0	1	0	0	0	0	0	81	1	2	1	0	2	0	0	1	0	0	0	0	0	0	0	0	3.5	28	1	0	0	0	0
1	89	1	0	0	0	0	0	1	1	0	0	60	1	1	0	0		0	0		0	0	1	0	0	0	0	1			0	0	0	0	0
1	81	1	0	1	0	1	0	1	0	0	0	48	1	1	0	0		0	0		0	0	1	0	0	0	0	0			0	0	0	0	0
0	53	0	0	1	0	1	0	0	0	0	0	86	2	3	1	0		0	0		0	0	0	0	0	0	0	1			0	0	0	0	0
0	58	0	0	1	0	1	0	0	0	0	0	91	2	2	0	0		0	0		0	0	0	0	0	0	1	1			0	0	0	0	0
0	82	1	0	0	0	0	0	0	0	0	0	112	2	2	0	0		1	0		0	0	1	0	0	0	0	1			0	0	0	1	1
0	59.8137	0	0	1	1	0	0	0	0	0	0	60	1	1	0	0	1	0	0	0	0	0	1	0	0	0	0	1	3.5	18	0	0	0	0	0
1	83	1	0	1	0	1	0	0	0	0	1	75	2	2	0	0		0	0		0	0	1	0	0	0	0	1			0	0	0	0	0
1	59	0	0	1	1	0	0	0	0	0	0	70	1	1	0	0		0	0		0	0	1	0	0	0	0	1			0	0	0	0	0
0	80.8301	1	0	1	0	1	0	0	0	0	0	76	1	2	0	0	2	0	0	0	0	0	0	0	0	0	0	1	4	24	0	0	0	0	0
0	77.7452	0	0	1	1	0	0	0	0	0	0	77	2	3	0	0	3	0	0	0	0	0	1	0	0	0	0	1	3	36	0	0	0	0	0
1	77.5096	0	0	1	0	1	0	0	0	0	1	99	1	1	0	0	1	0	1	0	0	0	1	0	0	0	0	1	3.5	11	0	0	0	0	0
1	82.4712	1	0	1	0	1	0	0	0	0	1	70	1	1	0	0	1	0	0	0	0	0	1	0	0	0	0	1	3.5	24	0	0	0	0	0
1	68	0	0	1	0	1	0	0	0	0	0	77	1		0	0	1	0	0		0	0	1	0	0	0	0	1			0	0	0	0	0
1	84	1	0	0	0	0	0	0	0	0	0	57	1		0	0	1	0	0		0	0	0	0	0	0	0	0			1	0	0	0	0
0	67.1616	0	0	1	0	1	0	1	0	0	0	73	2	2	0	0	2	0	0	0	0	0	1	0	0	0	0	0	3	18	0	0	0	0	0
1	58	0	0	0	0	0	0	0	1	1	1	72	1		0	0	1	0	0		0	0	1	0	0	0	0	1			0	0	0	0	0
0	54	0	0	1	0	1	0	1	1	1	0	93	1		0	0	1	0	0		0	1	1	0	0		0	0			0	0	0	0	0
0	60.6411	0	0	1	0	1	0	1	0	0	0	90	1	1	0	0	1	0	0	0	0	0	1	0	0	0	0	1	3	24	0	0	0	0	0
0	69.3562	0	0	0	0	0	0	1	1	1	0	91	1	1	0	0	1	0	0	0	0	0	1	0	0	0	0	0	3.5	24	0	0	0	0	0
0	62	0	0	1	0	1	0	0	0	0	0	95	1		1	0	1	0	0		0	0	0	0	0	0	0	0			0	0	0	0	0
1	81.3178	1	0	1	0	1	0	1	0	0	1	69	1	2	0	0	2	0	0	1	0	0	0	0	1	0	0	1	4	20	0	0	0	0	0
0	78	0	0	1	1	0	0	0	0	0	1	108	2		0	0	4	0	0		0	0	1	0	0	0	1	1			0	0	0	0	0
0	78	0	0	1	1	0	0	0	0	0	1	108	2		0	0	4	0	0		0	0	1	0	0	0	1	1			0	0	0	0	0
0	51	0	0	1	1	0	0	0	0	0	0	109	1		0	0	1	0	0		1	0	1	0	0	0	0	1			0	0	0	0	0
0	50.8192	0	0	1	1	0	0	0	0	0	0	47	1	2	0	0	2	1	0	0	1	0	1	0	0	0	0	1	3.5	71	0	0	0	0	0
1	83	1	0	1	0	1	0	1	0	1	1	93	1		0	0	1	0	0		0	0	1	0	0	0	0	1			0	0	0	0	0
0	65	0	0	1	0	1	0	0	0	0	0	53	1		0	0	1	0	0		0	0	1	0	0	0	0	1			0	0	0	0	0
0	74.8137	0	0	0	0	0	0	0	0	1	0	80	1	1	0	0	1	0	0	0	0	0	1	0	0	0	0	1	4.5	18	0	0	0	1	1
0	51.5973	0	0	1	0	1	0	0	0	0	0	77	1	1	0	0	1	0	0	0	0	0	0	0	0	0	0	1	2.8	18	0	0	0	0	0
1	68	0	0	1	1	0	0	0	0	0	0	48	1		0	0	1	0	0		0	0	1	0	0	0	0	1			0	0	0	0	0
1	82	1	0	1	1	0	0	0	0	0	0	51	1		0	0	1	0	0		0	0	0	0	0	0	0	0			0	0	0	0	0
0	76.4192	0	0	1	0	1	0	0	0	0	0	68	3	3	0	0	4	0	0	0	0	0	1	0	0	0	0	1	3	33	0	0	0	0	0
1	53	0	0	0	0	0	0	0	0	0	0	53	2		0	0	2	0	0		0	0	1	0	0	0	0	1			0	0	0	0	0
1	94.7479	1	1	0	0	0	0	1	0	0	0	58	2	3	0	0	3	0	0	0	0	0	1	0	0	0	0	1	3.5	24	0	0	0	0	0
0	87	1	0	1	1	0	0	0	0	0	0	85	1		0	0	1	0	0		0	0	1	0	0	0	0	1			0	0	0	0	0
0	87	1	0	1	1	0	0	0	0	0	0	85	1		0	0	1	0	0		0	0	0	0	0	0	0	1			0	0	0	0	0
1	68	0	0	1	0	1	0	0	0	0	0	51	1		0	0	1	0	0		0	0	1	0	0	0	0	1			0	0	0	0	0
0	54.663	0	0	1	0	1	0	0	0	0	0	89	2	2	0	0	2	0	0	0	0	0	1	0	0	0	0	1	3	36	0	0	0	0	0
1	87	1	0	1	1	0	0	0	0	0	1	63	1		0	0	3	0	0		0	0	1	0	0	0	0	0			0	0	0	0	0
0	69.9123	0	0	1	0	1	0	0	1	1	1	144	3	5	1	0	5	0	0	0	0	0	1	0	1	0	0	1	4	36	0	0	0	0	0
0	80	1	0	1	0	1	0	1	0	0	1	89	1		0	0	1	0	0		0	0	1	0	0	0	0	1			0	0	0	0	0
0	68.7753	0	0	1	0	1	0	0	1	0	1	84	1	1	0	0	1	0	0	0	0	0	1	0	0	0	0	1	3	28	0	0	0	0	0
0	73	0	0	0	0	0	0	1	1	1	1	81	1		0	0	1	0	0		0	0	1	0	0	0	1	1			0	0	1	0	1
0	87.6	1	0	1	0	1	0	0	0	0	0	71	1	1	0	0	1	0	0	0	0	0	1	0	0	0	0	1	3.5	18	0	0	0	0	0
0	79	0	0	1	1	0	0	0	0	0	0	80	1		0	0	1	0	0		1	0	0	0	0	0	0	1			0	0	0	0	0
0	75	0	0	1	1	0	0	0	0	0	0	52	1		0	0	1	0	0		0	0	0	0	0	0	0	0			0	0	0	0	0
0	67	0	0	1	0	1	0	1	0	1	0	85	1		0	0	1	0	0		0	0	1	0	0	0	1	1			0	0	0	0	0
0	63	0	0	0	0	0	0	0	0	0	0	102	1		0	0	1	0	0		0	0	0	0	0	0	0	0			0	0	0	0	0
1	86	1	0	1	0	1	0	0	0	0	1	81	1		0	0	1	0	0		0	0	1	0	0	0	1	1			0	0	0	0	0
1	89.6082	1	1	1	0	1	0	0	0	0	0	45	2	2	0	0	3	0	0	0	0	0	1	0	0	0	0	0	3.5	24	0	0	0	0	0
0	76	0	0	1	1	0	0	0	0	0	1	110	1		0	0	1	0	0		0	0	1	0	0	0	0	1			0	0	0	0	0
0	87	1	0	1	0	1	0	0	1	0	0	63	1		0	0	1	0	0		0	0	1	0	0	0	0	1			0	0	0	0	0
1	73.926	0	0	1	0	1	0	0	0	0	1	65	1	1	0	0	1	0	1	0	0	0	1	0	0	0	0	1	3.5	36	0	0	0	0	0
0	86.4247	1	0	0	0	0	0	0	0	0	0	79	2	3	0	0	4	0	0	0	0	0	1	0	0	0	0	1	3.5	99	0	0	0	0	0
0	99	1	1	1	1	0	0	0	0	0	0	54	1		0	0	1	0	0		0	0	0	0	0	0	0	1			0	0	0	0	0
1	81.9726	1	0	0	0	0	0	0	0	0	0	59	1	1	0	0	2	0	1	0	0	0	1	0	0	0	0	1	3.5	24	0	0	0	0	0
1	84	1	0	1	0	1	0	0	0	0	1	92	1		0	0	2	0	0		0	0	1	0	0	0	0	1			0	0	0	0	0
1	63	0	0	1	0	1	0	0	0	0	0	77	1		0	0	1	0	1		0	0	0	0	0	0	0	1			0	0	0	0	0
0	74	0	0	1	0	1	0	1	1	0	1	88	1		0	0	1	0	0		0	0	1	0	0	0	1	0			0	0	0	0	0
1	81	1	0	0	0	0	0	1	0	0	0	50	1		0	0	1	0	0		0	0	1	0	0	0	0	1			0	0	0	0	0
1	50.4164	0	0	0	0	0	0	1	0	0	1	54	1	3	0	0	4	1	0	1	0	0	0	0	0	1	0	1	3	28	0	0	0	0	0
0	71.1178	0	0	1	1	0	0	0	0	0	0	102	1	1	0	0	1	0	0	0	1	0	1	0	0	0	0	1	3.5	38	0	0	0	1	1
1	67	0	0	1	0	1	0	0	0	0	0	56	1		0	0	1	0	0		0	0	1	0	0	0	0	1			0	0	0	0	0
1	77	0	0	1	1	0	0	0	0	0	1	102	1		0	0	1	0	0		0	0	1	0	0	0	1	1			0	0	0	0	0
1	84	1	0	0	0	0	0	0	0	0	0	65	2		0	0	2	0	0		0	0	0	0	0	0	0	1			0	0	0	0	0
0	74	0	0	1	1	0	0	0	0	1	1	85	1		0	0	1	1	0		1	0	1	0	0	0	0	0			0	0	0	0	0
1	84.4588	1	0	1	0	1	0	0	0	0	0	65	2	2	0	0	2	0	0		0	0	0	0	0	0	0	1			0	0	0	0	0
0	74.5275	0	0	1	1	0	0	0	0	1	1	85	1	1	0	0	1	1	0		1	0	1	0	0	0	0	0			0	0	0	0	0
0	57.0329	0	0	1	1	0	0	0	0	0	1	93	1	1	0	0	1	0	0	0	0	0	1	0	1	0	0	1	3.5	14	0	0	0	0	0
0	60.9663	0	0	1	1	0	0	0	0	0	0	64	1	1	0	0	1	0	0		0	0	0	0	0	0	0	1			0	0	0	0	0
0	65.0022	0	0	1	0	1	0	0	0	0	0	83	1	1	0	0	1	0	0		0	0	1	0	0	0	0	1			0	0	0	0	0
0	57.6767	0	0	1	0	1	0	1	0	1	0	67	1	1	0	0	1	0	0	0	0	0	0	0	0	0	0	1	2.8	24	0	0	0	0	0
0	84.037	1	0	1	1	0	0	0	0	0	0	75	1	1	0	0	1	0	0		0	0	1	0	0		1	0			0	0	0	0	0
1	77.126	0	0	1	1	0	0	0	0	0	0	53	1	2	0	0	2	0	0	0	0	0	1	0	0	0	1	1	4	36	0	0	0	0	0
0	79.393	0	0	1	0	1	0	0	0	0	0	78	1	1	0	1	2	0	0		0	0	1	0	0	0	1	0			0	0	0	0	0
1	74.0038	0	0	1	0	1	0	0	0	0	0	70	2	2	0	0	3	0	0		0	0	1	0	0	0	0	0			0	0	0	0	0
1	75	0	0	1	1	0	0	1	0	1	0	53	1	1	0	0	1	0	0	0	0	0	1	0	0	0	0	1	3.3	28	0	0	0	0	0
0	77	0	0	1	0	1	0	1	1	0	0	123	1	1	0	0	1	0	0	0	0	0	1	0	0	0	0	1	4.5	24	0	0	0	0	0
1	74.1134	0	0	1	0	1	0	0	0	1	0	68	1	1	0	0	1	0	0		0	0	1	0	0	0	0	1			0	0	0	0	0
0	76.8836	0	0	1	1	0	0	0	1	0	1	86	2	3	0	0	3	0	0		0	0	1	0	0	1	0	0			0	0	0	0	0
1	87.3769	1	0	1	0	1	0	0	0	0	0	52	1	1	0	0	1	0	0		0	0	1	0	0	0	0	1			0	0	0	0	0
0	51.3551	0	0	1	0	1	0	0	0	0	0	87	1	1	0	0	1	0	0		0	0	1	0	0	0	0	1			0	0	0	0	0
0	69.7254	0	0	1	1	0	0	0	0	0	1		1	1	0	0	1	0	0		0	0	1	0	0	1	1	1			0	0	0	0	0
0	69.7276	0	0	1	0	1	0	0	0	0	1		1	2	0	0	2	0	0		0	0	1	0	0	1	1	1			0	0	0	0	0
1	66	0	0	1	0	1	0	1	0	0	0	80	1	1	0	0	1	0	0	0	0	0	1	0	0	0	0	1	3.5	33	0	0	0	0	0
0	83.7662	1	0	1	1	0	0	0	0	0	0	63	1	2	0	0	1	1	0		0	0	1	0	0	0	1	1			0	0	0	1	1
1	78	0	0	1	1	0	0	1	0	1	0	62	1	1	0	0	1	0	0	1	1	0	1	0	0	0	0	1	3.5	24	0	0	0	0	0
1	62	0	0	1	1	0	0	0	0	0	0	108	1	3	0	0	3	0	0	0	1	0	1	0	0	0	0	1	4	24	0	0	0	0	0
0	90.8071	1	1	1	1	0	0	0	0	0	0	76	1	1	0	0	1	0	0		0	0	1	0	0	0	0	1			0	0	0	0	0
0	67.3606	0	0	1	0	1	0	0	0	1	0	84	3	3		0	2	0	1		0	0	1	0	0	0	0	1			0	0	0	0	0
1	78.5306	0	0	1	0	1	0	0	0	0	1	94	1	1	0	0	1	0	0		0	0	1	0	0	0	0	1			0	0	0	0	0
0	59.7091	0	0	1	1	0	0	0	0	0	1	82	1	1	0	0	1	0	0		0	0	1	0	0	0	0	1			0	0	0	0	0
0	77.3039	0	0	1	1	0	0	0	0	0	0	70	1	2	0	0	2	0	0		0	0	1	0	0	0	0	1			0	0	0	0	0
1	70	0	0	1	0	1	0	1	1	0	0	80	1	1	0	0	1	0	0	0	0	0	1	0	0	0	0	1	3.5	36	0	0	0	0	0
1	79.1081	0	0	1	0	1	0	0	0	0	0	71	1	1	0	0	1	0	0		0	0	0	0	0	0	0	1			0	0	0	0	0
0	78	0	0	0	0	0	0	0	0	0	1	83	1	1	0	0	1	0	0	0	0	0	1	0	0	0	0	1	3.2	24	0	0	0	0	0
0	62.2339	0	0	1	0	1	0	0	0	0	1	123	1	1	0	0	1	0	0		0	0	1	0	0	0	0	1			0	0	0	0	0
0	55.7881	0	0	1	1	0	0	0	0	0	0	108	1	1	0	0	1	0	0		0	0	0	0	0	0	0	1			0	0	0	0	0
1	75	0	0	0	0	0	0	1	0	1	1	70	1	1	0	0	1	0	1	0	0	0	1	0	0	0	0	1	4	18	0	0	0	0	0
1	70	0	0	1	0	1	0	0	0	0	1	59	3	4	0	0	3	0	0	0	0	0	0	0	0	0	0	1	3	36	0	0	0	1	1
1	74.4613	0	0	1	0	1	0	0	0	0	1	74	2	3	0	0	1	0	0		0	0	1	0	0	0	0	1			0	0	0	0	0
0	76.6373	0	0	0	0	0	0	0	0	0	0	80	1	1		0	1	0	1		0	0	1	0	0	0	0	1			0	0	0	0	0
0	75	0	0	1	0	1	0	0	0	0	1	80	1	1	0	0	1	0	0	0	0	0	0	0	0	0	0	1	3.5	36	0	0	0	0	0
1	77	0	0	1	1	0	0	0	0	0	0	76	1	2	0	0	2	0	0	0	0	0	1	1	0	0	0	1	3.3	18	0	0	0	0	0
0	73.6372	0	0	1	0	1	0	0	0	0	0	74	2	2	0	0	3	0	0		0	0	1	0	0	0	0	1			0	0	0	0	0
0	79	0	0	1	0	1	0	1	0	0	1	80	1	1	0	0	2	0	0	0	0	0	1	0	0	1	0	1	3.8	24	0	0	0	0	0
1	86.3303	1	0	1	1	0	0	0	0	0		76	1	1	0	0	1	1	0		0	0	1	0	0	0	1	1			0	0	0	0	0
0	50	0	0	1	0	1	0	0	0	0	0	73	2	3	0	0	3	0	0	0	0	0	1	0	0	0	0	1	4	36	0	0	0	0	0
0	76.2291	0	0	1	0	1	0	1	0	1	0	88	1	1	0	1	1	0	0		0	0	1	0	0	0	1	0			0	0	0	0	0
1	77.4468	0	0	1	1	0	0	0	0	0	0	60	1	1	0	0	1	1	0		0	0	0	0	0	0	0	0			1	0	0	1	1
0	75.6504	0	0	0	0	0	0	0	0	0	0	72	2	2		0	2	0	0		0	0	0	0	0	0	0	1			0	0	0	0	0
0	60.9793	0	0	0	0	0	0	0	0	0	0	94	1	2	0	0	1	0	1		0	0	0	0	0	0	0	1			0	0	0	0	0
0	66.1247	0	0	0	0	0	0	1	0	0	0	98	2	2	0	0	2	0	1		0	0	0	0	0	0	0	1			0	0	0	0	0
0	63	0	0	1	0	1	0	0	0	0	1	83	1	1	0	0	1	0	0	0	0	0	1	0	1	0	0	1	4.5	24	0	0	0	0	0
1	69	0	0	0	0	0	0	0	0	0	0	58	2	3	0	0	3	0	0	0	0	0	1	0	0	0	0	1	3.3	36	0	0	0	0	0
0	88.9084	1	0	1	1	0	0	1	0	1	0	69	1	1	0	0	2	0	0		0	0	1	0	0	0	0	1			0	0	0	0	0
1	75.4869	0	0	1	0	1	0	0	0	0	0	65	1	1	0	0	1	0	0		0	0	1	1	0	0	1	1			0	0	0	0	0
0	58.9737	0	0	1	0	1	0	0	0	0	0	71	1	1	0	0	2	0	0		0	0	0	0	0	0	0	1			0	0	0	0	0
0	78.7334	0	0	0	0	0	0	0	0	0	0	76	1	1	0	0	2	0	0		0	0	0	0	0	0	0	1			0	0	0	0	0
0	87	1	0	1	0	1	0	0	0	0	0	82	2	2	0	0	2	0	0	0	0	0	1	0	0	0	0	1	3	24	0	0	0	0	0
0	66	0	0	0	0	0	0	1	0	1	0	80	2	2	0	0	2	0	0	0	0	0	1	0	0	0	0	1	3.8	36	0	0	0	0	0
0	57	0	0	1	1	0	0	0	0	0	0	99	1	3	0	0	4	0	0	0	0	0	0	0	0	0	0	1	3.8	36	0	0	0	0	0
0	73	0	0	1	1	0	0	0	0	0	0	80	1	1	0	0	1	0	0	0	0	0	1	0	0	0	0	1	3.5	24	0	0	0	0	0
0	89.6126	1	0	1	0	1	0	1	0	0	0	69	2	3	0	0	2	0	0		0	0	1	0	0	0	0	1			0	0	0	0	0
1	68.2123	0	0	1	0	1	0	0	1	0	1	67	1	2	0	0	1	0	0		0	0	1	0	0		0				0	0	0	0	0
0	80.0942	1	0	0	0	0	0	0	0	0	0	67	1	1	0	0	2	0	0		0	0	1	0	0	0	0	1			0	0	0	0	0
0	63	0	0	1	1	0	0	0	0	0	0	83	1	1	0	0	1	0	0	0	0	0	0	0	0	0	0	1	2.8	11	0	0	0	0	0
