# Supplementary material for: Early Clinical Experience with a Polymer-Free Biolimus A9 Drug-Coated Stent in DES-Type Patients Who Are Poor Candidates for Prolonged Dual Anti-Platelet Therapy
Source: PLoS One. 2016 Jun 30;11(6):e0157812. doi: 10.1371/journal.pone.0157812 (PMC4928951; doi:10.1371/journal.pone.0157812)
Supplement: S2 File — (XLSX) [file pone.0157812.s002.xlsx]

## Sheet: Biofreedom complete
	Indication	Indication	Indication	No. indication	Primary	ACS	Warfarin	Age (age days)	Age over 80	Age over 90	HTN	CVA	PVD	Vessel	DES cohort	1.04 Surname	1.05 Forename	1.06 Date of Birth	1.07 Gender	2.02 Indication for Intervention	2.04 Cardiogenic Shock Pre-Procedure	2.05 Angina Status Pre-Surgery	2.06 NYHA Dyspnoea Status Pre-Procedure; Stable Only	2.07 Date/Time Symptom Onset PCI; ACS Only	2.08 Date/Time Arrival at Hospital ACS Only	2.09 Admission Route ACS Only	2.10 Presenting ECG ACS Only	2.11 Recent Lysis ACS Only	2.12 Cardiac Enzymes/Markers Raised	2.13 Previous MI	2.14 Previous CABG	2.15 Previous PCI	2.16 Diabetes	2.17 Height	2.18 Weight	2.19 LV Ejection Fraction Category	2.20 LV Ejection Fraction	2.21 Number of Grafts Present Pre-Operation	2.22 Number of Grafts Patent Pre-Operation	2.23 Left Main Stem Stenosis Pre-PCI	2.24 LAD Proximal Stenosis Pre-PCI	2.25 LAD Other Stenosis Pre-PCI	2.26 RCA Stenosis Pre-PCI	2.27 Cx Stenosis Pre-PCI	2.28 Flow in IRA PreOp ACS Only	3.01 Date/Time of Operation	3.02 Consultant Responsible for Procedure	3.02 Pseudonymised Consultant Responsible for Procedure	3.03 First Operator
BF001	Expectant surgery			1	0	1	0	71	0	0	1	0	0		1				0	NSTEMI	0									0	0	0	0
BF002	Expectant surgery			1	0	0	0	79	0	0	1	0	0		1				0	0	0									0	0	0	1		99	0
BF003	Expectant surgery	Age		2	0	1	0	84	1	0	0	1	0		1				0	NSTEMI	0									0	0	0	0		82
BF004	Malignancy			1	0	1	0	72	0	0	1	0	0		1				0	NSTEMI	0									0	0	0	0		55
BF005	Anticoagulation			1	0	1	1	77.3479	0	0	1	0	0		1				0	NSTEMI	0									0	0	0	0		85	0
BF006	Expectant surgery			1	1	1	0	72.4027	0	0	0	0	0		1				1	STEMI	0									0	0	0	0		55
BF008	Malignancy			1	1	1	0	69.2877	0	0	1	0	0		1				1	STEMI	0									0	0	0	0		78
BF009	Anticoagulation	Age		2	0	1	1	83	1	0	1	0	0		1				0	NSTEMI										1	1	0	0
BF010					0	1		73	0	0	1	0	0		1				0	NSTEMI	0									0	0	0	1			0
BF011	Age			1	0	1	0	82	1	0	1	0	0		1				0	NSTEMI	0									0	0	0	0		79	0
BF012	Expectant surgery			1	0	1	0	63	0	0	1	0	0		1				0	NSTEMI										1	0	0	0
BF013	Expectant surgery	Age		2	0	1	0	80.6137	1	0	1	0	1		1				0	1	0									1	0	1	0		78	0
BF014	Expectant surgery			1	1	1	0	41	0	0	1	0	0		1				1	STEMI	0									0	0	0	1		70
BF015	Malignancy			1	0	1	0	66.6767	0	0	1	0	0		1				0	1	0									1	0	0	0		96	0
BF016	Malignancy			1	1	1	0	61	0	0	1	0	0		1				0	STEMI	0									0	0	0	1
BF017	Anticoagulation			1	1	1	1	74.8356	0	0	0	0	0		1				0	1	0									0	0	0	0		75	0
BF018	Anticoagulation			1	0	1	1	75	0	0	1	0	0		1				1	NSTEMI	0									0	0	0	0		75	0
BF020	Malignancy			1	0	1	0	59.8603	0	0	0	0	0		1				0	1	0									0	1	0	0		89	0
BF021	Malignancy			1	0	1	0	66.263	0	0	0	0	0		1				0	NSTEMI	0									1	0	1	0		70
BF022	Malignancy			1	0	1	0	63.8027	0	0	1	0	0		1				1	NSTEMI	0									0	0	0	0		76	0
BF023	Anti-platelet intolerance/allergy			1	1	1	0	75	0	0	0	0	0		1				1	STEMI	0									0	0	0	0		65
BF024	Anticoagulation			1	1	1	1	75	0	0	1	0	0		1				1	STEMI	0									0	0	0	0
BF025	Anticoagulation			1	1	1	1	56.5507	0	0	1	0	0		1				0	1	0									1	0	1	0		77	0
BF026	Age			1	0	1	0	84	1	0	1	0	0		1				1	1	0									0	0	0	0		71	0
BF027	Age			1	1	1	0	81	1	0	1	0	0		1				1	STEMI	0									0	0	0	0
BF028	Age			1	0	0	0	35	0	0	1	0	0		1				1	0	0									0	0	0	1		84	1
BF029	Expectant surgery			1	1	1	0	82	1	0	1	0	0		1				0	STEMI	0									0	0	0	0		86
BF030	Expectant surgery	Age		2	0	1	0	80.211	1	0	1	0	0		1				0	1	0									1	0	1	0		84	1
BF031	Anaemia/bleeding			1	0	1	0	81	1	0	1	0	0		1				0	NSTEMI										1	0	1	1		68
BF032	Anaemia/bleeding			1	1	1	0	49	0	0	1	0	0		1				0	STEMI										0	0	0	0		127
BF033	Anticoagulation			1	0	1	1	87	1	0	1	0	0		1				1	NSTEMI										0	0	0	0
BF034	Anti-platelet intolerance/allergy			1	1	1	0	41	0	0	1	0	0		1				1	STEMI	0									0	0	0	0
BF035	Expectant surgery			1	1	1	0	73	0	0	1	0	0		1				0	STEMI	0									0	0	0	0		87
BF036	Anticoagulation	Age		2	0	1	1	86.5863	1	0	1	0	0		1				0	1	0									0	0	0	0		70	0
BF037	Malignancy			1	0	1	0	47	0	0	1	0	0		1				0	NSTEMI										0	0	0	0		113
BF039	Malignancy	Age		2	0	1	0	87	1	0	1	0	0		1				0	1	0									0	0	0	0		69	0
BF040	Malignancy			1	0	0	0	73.6658	0	0	0	0	0		1				0	0	0									1	0	0	0		78	1
BF041					0	1		66	0	0	1	0	0		1				1	NSTEMI	0									1	0	1	1		40
BF042	Anti-platelet intolerance/allergy			1	0	1	0	51	0	0	1	0	0		1				0	NSTEMI	0									0	0	0	0		88
BF043	Expectant surgery	Age		2	0	0	0	83	1	0	0	0	0		1				1	Elective	0									0	0	0	0		57	0
BF045	Anti-platelet intolerance/allergy			1	0	0	0	46	0	0	0	0	0		1				1	Elective	0									0	0	0	0		83
BF046	Expectant surgery			1	0	1	0	57	0	0	1	0	0		1				0	NSTEMI										0	0	0	0		80
BF047	Anaemia/bleeding			1	0	0	0	44	0	0	1	0	0		1				0	Elective	0									1	0	1	0		128	0
BF048	Anti-platelet intolerance/allergy			1	0	0	0	71.7562	0	0	1	0	0		1				1	0	0									0	0	0	0		61	0
BF049	Anticoagulation			1	0	1	1	74.7945	0	0	0	0	0		1				0	1	0									1	0	1	1		114	1
BF050	Anticoagulation	Age		2	1	1	1	84	1	0	0	1	0		1				0	STEMI	0									1	1	0	0		82
BF051					0	1		65	0	0	1	0	0		1				0	NSTEMI	0									0	0	1	0		82	0
BF052	Anticoagulation			1	1	1	1	64	0	0	0	0	0		1				0	STEMI	0									0	0	0	0		108
BF053	Expectant surgery	Age		2	1	1	0	85	1	0	0	0	0		1				1	STEMI	0									0	0	0	0		57	0
BF055	Anti-platelet intolerance/allergy	Age		2	0	1	0	86.2521	1	0	1	0	0		1				0	NSTEMI	0									1	0	0	0		76
BF057	Expectant surgery			1	0	1	0	77	0	0	1	0	0		1				0	NSTEMI	0									0	0	0	1		86	0
BF058	Anaemia/bleeding			1	1	1	0	74	0	0	1	0	0		1				0	STEMI	0									0	0	0	1		71
BF059	Expectant surgery			1	1	1	0	49	0	0	1	0	0		0				0	STEMI	0									1	0	1	0		124
BF060	Expectant surgery			1	1	1	0	67.126	0	0	1	0	0		1				0	1	0									0	0	0	0		85	0
BF061	Anaemia/bleeding	Age		2	0	1	0	81.2	1	0	1	0	0		1				0	1	0									1	0	0	0		68	0
BF062	Anticoagulation			1	0	1	1	76	0	0	1	0	0		1				1	NSTEMI										0	0	0	0		68
BF063	Anaemia/bleeding	Age		2	0	1	0	81.2027	1	0	1	0	0		1				0	1	0									0	0	1	0		68	0
BF064	Anticoagulation			1	0	1	1	77	0	0	1	0	0		1				1	NSTEMI	0									0	0	0	0		74
BF065	Age			1	0	1	0	77	0	0	1	0	0		1				0	NSTEMI										0	0	0	0		75
BF066	Expectant surgery	Age		2	1	1	0	85	1	0	1	0	0		1				0	STEMI	0									0	0	0	0		82
BF067	Anti-platelet intolerance/allergy			1	1	1	0	49	0	0	1	0	0		1				1	STEMI	0									0	0	0	0		51
BF068	Anticoagulation	Age		2	1	1	1	89	1	0	0	0	0		1				0	STEMI	0									0	0	0	0		83	0
BF069	Anticoagulation			1	0	1	1	78.1562	0	0	1	0	0		1				1	1	0									1	0	0	0		47	1
BF070	Anti-platelet intolerance/allergy			1	0	1	0	72.5507	0	0	1	0	0		1				0	1	0									0	0	1	0		67	0
BF071	Expectant surgery			1	1	1	0	69.2603	0	0	1	0	0		1				1	1	0									1	0	0	0		66	0
BF072	Malignancy			1	1	1	0	72.5397	0	0	1	0	0		1				0	1	0									0	0	0	0		64	0
BF073	Age			1	1	1	0	80.2548	1	0	1	0	0		1				1	1	0									0	0	0	0		78	0
BF074	Expectant surgery			1	1	1	0	71.4904	0	0	1	0	0		1				0	STEMI	0									0	0	0	0		70
BF075	Expectant surgery			1	1	1	0	67	0	0	1	0	0		1				0	STEMI	0									1	0	0	0		86
BF076	Age			1	0	1	0	61	0	0	1	0	0		1				0	NSTEMI	0									0	0	0	0		60	0
BF077	Anti-platelet intolerance/allergy			1	0	1	0	53.8877	0	0	0	0	0		1				0	1	0									0	0	0	0		83.9	0
BF078	Anticoagulation			1	1	1	1	62	0	0	0	0	0		1				0	STEMI	0									0	0	0	0		92
BF079	Mistake!			1	0	1	0	45	0	0	1	0	0		1				0	NSTEMI	0									0	0	0	0		90	0
BF080	Anticoagulation	Age		2	0	1	1	80.3123	1	0	0	0	0		1				0	NSTEMI	0									0	0	0	0		63	0
BF081	Expectant surgery			1	0	0	0	70.7589	0	0	1	0	0		1				0	0	0									1	0	1	0		77	0
BF082	Age			1	1	1	0	80	1	0	1	0	0		1				1	STEMI	0									1	0	0	0		95	1
BF083	Age			1	0	1		83	1	0	1	0	0		1				0	NSTEMI	0									0	0	0	0		69	1
BF084					0	1		63	0	0	1	0	0		1				0	NSTEMI	0									1	0	1	0		80
BF085	Age			1	0	0		86.989	1	0	1	0	0		1				1	Elective	0									0	0	0	1		71	0
BF086	Anticoagulation	Surgery	Cancer	3	1	1	1	37	0	0	0	0	0		1				0	STEMI	0									0	0	0	0		82	0
BF087	Expectant surgery			1	0	1	0	65	0	0	0	0	0		1				0	NSTEMI	0									0	0	0	0		110
BF088	Malignancy			1	1	1	0	75.2	0	0	1	0	0		1				0	STEMI	0									1	0	0	0			0
BF089	Anticoagulation	Age		2	1	1	1	82.5315	1	0	1	1	0		1				0	STEMI	0									0	0	0	0		88
BF090	Malignancy	Age		2	0	1	0	82	1	0	1	0	0		1				0	1	0									0	0	0	0		77	0
BF091	Anticoagulation			1	0	1	1	67	0	0	1	0	0		1				0	NSTEMI	0									0	0	0	0		65	0
BF092	Age			1	0	1	0	65	0	0	1	0	0		1				0	NSTEMI	0									0	0	0	1		140	0
BF094	Anti-platelet intolerance/allergy	Age		2	1	1	0	68.9644	0	0	0	0	0		1				1	1	0									0	0	0	0		70	0
BF095	Age			1	0	1		82	1	0	1	0	0		1				0	NSTEMI	0									0	0	0	0		92
BF096	Anticoagulation			1	1	1	1	68	0	0	1	0	0		1				0	STEMI	0									0	0	0	1		64
BF097	Anticoagulation			1	0	1	1	70	0	0	0	0	0		1				1	NSTEMI	0									0	0	0	0		53	0
BF098	Expectant surgery			1	1	1	0	81	1	0	0	0	0		1				1	STEMI	0									0	0	0	0		63	0
BF099					0	1		79	0	0	0	0	0		1				1	NSTEMI	0									0	0	0	0		47
BF100	Anticoagulation			1	0	1	1	68	0	0	1	0	0		1				0	NSTEMI	0									0	0	0	0		71	0
BF101					0	1		69	0	0	0	0	0		1				0	NSTEMI	0									0	0	0	0		78	0
BF102	Anti-platelet intolerance/allergy			1	1	1	0	66	0	0	0	0	1		1				0	STEMI	0									1	0	1	1		69
BF103	Expectant surgery			1	1	1	0	52.8055	0	0	0	0	0		1				0	1	0									0	0	0	0		89	0
BF104	Anticoagulation	Age		2	0	1	1	86.4932	1	0	1	0	0		1				0	1	0									0	0	0	0		63	0
BF105					0	1	0	67.3781	0	0	1	0	0		1				0	1	0									0	0	0	0		99	0
BF106	Anticoagulation			1	0	0	1	77.1945	0	0	1	0	0		1				1	0	0									1	0	1	1		89	0
BF107	Expectant surgery			1	0	1	0	65.8192	0	0	1	0	0		1				0	1	0									0	0	0	0		102	0
BF108	Anaemia/bleeding			1	1	1	0	48.9808	0	0	0	0	0		1				0	1	0									0	0	0	0		89	0
BF109	Anti-platelet intolerance/allergy			1	0	1	0	72	0	0	1	0	0		1				1	NSTEMI	0									0	0	0	0		75
BF110	Anticoagulation			1	1	1	1	38	0	0	0	0	0		1				1	1	0									0	0	0	0		56	0
BF111	Anticoagulation			1	0	1	1	69	0	0	1	0	1		1				0	NSTEMI	0									1	0	1	1		95
BF112	Expectant surgery			1	1	1	0	74	0	0	0	0	0		1				0	STEMI	0									0	0	0	1		87
BF113	Expectant surgery			1	0	0	0	68.1315	0	0	1	0	0		1				1	0	0									1	0	1	1		65	0
BF114	Age			1	0	1	0	70	0	0	1	0	0		1				1	NSTEMI	0									0	0	0	0		62
BF115					0	1		77	0	0	1	0	0		1				0	NSTEMI	0									1	0	1	1		101
BF116	Anaemia/bleeding			1	1	1	0	56.1068	0	0	0	0	0		1				1	1	0									0	0	0	0		59	0
BF117	Anti-platelet intolerance/allergy	Age		2	0	1	0	90.4301	1	1	0	0	1		1				0	1	0									0	0	0	0		66	0
BF118	Anticoagulation			1	0	1	1	71	0	0	0	0	0		1				1	NSTEMI										0	0	0	0		39	0
BF119	Anticoagulation			1	0	1	1	62	0	0	1	0	0		1				0	NSTEMI	0									0	0	0	1		101	0
BF121	Anticoagulation	Age		2	0	1	1	81	1	0	0	0	0		1				0	NSTEMI	0									1	0	0	0		83	0
BF122	Age			1	0	1	0	64	0	0	1	0	0		1				0	1	0									1	0	0	1		79	1
BF123	Anticoagulation			1	0	1	1	68	0	0	1	0	0		1				0	NSTEMI										0	0	0	0		88
BF124	Age			1	1	1		84	1	0	1	0	0		1				1	STEMI	0									1	0	1	0		57	0
BF125	Anticoagulation	Age		2	0	0	1	90.0986	1	1	1	0	0		1				1	0	0									0	0	0	0		53	0
BF126	Anticoagulation			1	0	1	1	72.8904	0	0	1	0	0		1				1	1	0									0	0	0	0		71	0
BF127	Expectant surgery	Age		2	1	1	0	97.6849	1	1	0	0	0		1				1	1	0									0	0	0	0		54	0
BF128	Anticoagulation	Age		2	0	1	1	88	1	0	0	0	0		1				0	NSTEMI	0									0	0	0	0		66	0
BF129	Age			1	1	1		80	1	0	0	0	0		1				1	STEMI	0									0	0	0	0		90
BF130	Expectant surgery			1	0	1	0	59.0192	0	0	0	0	0		1				0	1	0									0	0	0	0		81	0
BF131	Anaemia/bleeding	Age		2	0	0	0	89	1	0	1	0	0						1	Elective	0									1	1	0	0		60
BF132	Anaemia/bleeding	Age		2	0	1	0	81	1	0	1	0	0						1	NSTEMI	0									1	0	0	0		48	0
BF134	Expectant surgery			1	0	1	0	53	0	0	0	0	0						0	NSTEMI	0									0	0	0	0		86	0
BF135					0	1		58	0	0	0	0	0						0	NSTEMI	0									0	0	0	0		91
BF136	Expectant surgery	Age		2	0	0	0	82	1	0	1	0	0						0	Elective	0									0	0	0	0		112	0
BF137	Anticoagulation			1	1	1	1	59.8137	0	0	1	0	0		1				0	1	0									0	0	0	0		60	0
BF138	Age			1	0	1		83	1	0	1	0	0						1	NSTEMI	0									0	0	0	1		75	0
BF140	Anaemia/bleeding			1	1	1	0	59	0	0	1	0	0						1	STEMI	0									0	0	0	0		70
BF142	Anti-platelet intolerance/allergy	Age		2	0	1	0	80.8301	1	0	0	0	0		1				0	1	0									0	0	0	0		76	0
BF143	Expectant surgery			1	1	1	0	77.7452	0	0	1	0	0		1				0	1	0									0	0	0	0		77	1
BF144	Expectant surgery			1	0	1	0	77.5096	0	0	1	0	0		0				1	1	0									0	0	0	1		99	1
BF145	Age	Age		2	0	1	0	82.4712	1	0	1	0	0		1				1	1	0									0	0	0	1		70	0
BF146	Anticoagulation			1	0	1	1	68	0	0	1	0	0		1				1	NSTEMI	0									0	0	0	0		77	0
BF147	Age			1	0	0		84	1	0	0	0	0		1				1	Elective	0									0	0	0	0		57	0
BF148	Anticoagulation			1	0	1	1	67.1616	0	0	1	0	0		1				0	1	0									1	0	0	0		73	0
BF149	Anticoagulation			1	0	0	1	58	0	0	1	0	0		1				1	Elective	0									0	1	1	1		72
BF150	Expectant surgery			1	0	1	0	54	0	0	1	0	0		1				0	NSTEMI	0									1	1	1	0		93	0
BF153	Mistake!			1	0	1	0	60.6411	0	0	1	0	0		1				0	1	0									1	0	0	0		90	0
BF154	Anticoagulation			1	0	0	1	69.3562	0	0	1	0	0		1				0	0	0									1	1	1	0		91	0
BF155	Age			1	0	1		62	0	0	0	0	0		1				0	NSTEMI	0									0	0	0	0		95	0
BF156	Frailty	Age		2	0	1	0	81.3178	1	0	0	0	1		1				1	1	0									1	0	0	1		69	1
BF157	Anaemia/bleeding			1	1	1	0	78	0	0	1	0	0		1				0	STEMI	0									0	0	0	1		108	0
BF158	Anticoagulation			1	1	1	1	78	0	0	1	0	0		1				0	STEMI	0									0	0	0	1		108	0
BF159	Anaemia/bleeding			1	1	1	0	51	0	0	1	0	0		1				0	STEMI	0									0	0	0	0		109
BF160					1	1	0	50.8192	0	0	1	0	0		1				0	1	0									0	0	0	0		47	1
BF161	Expectant surgery	Age		2	0	1	0	83	1	0	1	0	0		1				1	NSTEMI	0									1	0	1	1		93	0
BF162	Anticoagulation			1	0	1	1	65	0	0	1	0	0		1				0	NSTEMI	0									0	0	0	0		53	0
BF163					0	0	0	74.8137	0	0	1	0	0		1				0	0	0									0	0	1	0		80	1
BF164					0	1	0	51.5973	0	0	0	0	0		1				0	1	0									0	0	0	0		77	1
BF165	Expectant surgery			1	1	1	0	68	0	0	1	0	0		1				1	STEMI	0									0	0	0	0		48
BF166	Expectant surgery	Age		2	1	1	0	82	1	0	0	0	0		1				1	STEMI	0									0	0	0	0		51
BF167	Anticoagulation	Surgery		2	0	1	1	76.4192	0	0	1	0	0		1				0	1	0									0	0	0	0		68	0
BF168	Anticoagulation			1	0	0	1	53	0	0	1	0	0		1				1	Elective	0									0	0	0	0		53	0
BF169	Expectant surgery	Age		2	0	0	0	94.7479	1	1	1	0	0		1				1	0	0									1	0	0	0		58	0
BF170	Anti-platelet intolerance/allergy	Age		2	1	1	0	87	1	0	1	0	0		1				0	STEMI	0									0	0	0	0		85
BF171	Age			1	1	1	0	87	1	0	0	0	0		1				0	STEMI										0	0	0	0		85
BF172	Age			1	0	1	0	68	0	0	1	0	0		1				1	NSTEMI	0									0	0	0	0		51	0
BF173	Malignancy			1	0	1	0	54.663	0	0	1	0	0		1				0	1	0									0	0	0	0		89	0
BF174	Anticoagulation	Age		2	1	1	1	87	1	0	1	0	0		1				1	STEMI	0									0	0	0	1		63
BF175	Anticoagulation			1	0	1	1	69.9123	0	0	1	0	1		1				0	1	0									0	1	1	1		144	0
BF176	Anticoagulation	Age		2	0	1	1	80	1	0	1	0	0		1				0	NSTEMI	0									1	0	0	1		89
BF177	Anticoagulation			1	0	1	1	68.7753	0	0	1	0	0		1				0	1	0									0	1	0	1		84	0
BF178	Anticoagulation			1	0	0	1	73	0	0	1	0	0		1				0	Elective	0									1	1	1	1		81
BF179	Age			1	0	1	0	87.6	1	0	1	0	0		1				0	1	0									0	0	0	0		71	1
BF180	Age			1	1	1	0	79	0	0	0	0	0		1				0	STEMI	0									0	0	0	0		80	0
BF181	Expectant surgery			1	1	1	0	75	0	0	0	0	0		0				0	STEMI	0									0	0	0	0		52	1
BF182	Expectant surgery			1	0	1	0	67	0	0	1	0	0		1				0	NSTEMI	0									1	0	1	0		85	0
BF183	Anticoagulation			1	0	0	1	63	0	0	0	0	0		1				0	Elective	0									0	0	0	0		102
BF184	Anticoagulation	Age		2	0	1	1	86	1	0	1	0	0		1				1	NSTEMI	0									0	0	0	1		81	0
BF185	Age			1	0	1	0	89.6082	1	1	1	0	0		1				1	1	0									0	0	0	0		45	1
BF186	Anticoagulation			1	1	1	1	76	0	0	1	0	0		1				0	STEMI	0									0	0	0	1		110	0
BF187	Age			1	0	1		87	1	0	1	0	0		1				0	NSTEMI	0									0	1	0	0		63	0
BF188					0	1	0	73.926	0	0	1	0	0		1				1	1	0									0	0	0	1		65	0
BF189	Anticoagulation	Age		2	0	0	1	86.4247	1	0	1	0	0		1				0	0	0									0	0	0	0		79	1
BF190	Anticoagulation			1	1	1	1	99	1	1	0	0	0		1				0	STEMI	0									0	0	0	0		54
BF191	Anticoagulation	Age		2	0	0	1	81.9726	1	0	1	0	0		1				1	0	0									0	0	0	0		59	0
BF192	Anaemia/bleeding	Age		2	0	1	0	84	1	0	1	0	0		1				1	NSTEMI	0									0	0	0	1		92	0
BF193	Anaemia/bleeding			1	0	1	0	63	0	0	0	0	0		1				1	NSTEMI	0									0	0	0	0		77	0
BF194					0	1		74	0	0	1	0	0		1				0	NSTEMI	0									1	1	0	1		88
BF195					0	0		81	1	0	1	0	0		1				1	Elective	0									1	0	0	0		50	0
BF196	Expectant surgery			1	0	0	0	50.4164	0	0	0	0	0		1				1	0	0									1	0	0	1		54	0
BF197	Anticoagulation			1	1	1	1	71.1178	0	0	1	0	0		1				0	1	0									0	0	0	0		102	1
BF198					0	1		67	0	0	1	0	0		1				1	NSTEMI	0									0	0	0	0		56
BF199					1	1		77	0	0	1	0	0		1				1	STEMI	0									0	0	0	1		102
BF200					0	0		84	1	0	0	0	0		1				1	Elective	0									0	0	0	0		65	0
BF201					1	1		74	0	0	1	0	0		1				0	STEMI	0									0	0	1	1		85
BF202					0	1		84.4588	1	0	0	0	0		1				1	NSTEMI	0									0	0	0	0		65	0
BF203					1	1		74.5275	0	0	1	0	0		1				0	STEMI	0									0	0	1	1		85
BF204					1	1	0	57.0329	0	0	1	0	1		0				0	1	0									0	0	0	1		93	1
BF205					1	1		60.9663	0	0	0	0	0		1				0	STEMI	0									0	0	0	0		64
BF206					0	1		65.0022	0	0	1	0	0		0				0	NSTEMI	0									0	0	0	0		83
BF207					0	1	0	57.6767	0	0	0	0	0		1				0	1	0									1	0	1	0		67	0
BF208					1	1		84.037	1	0	1	0	0		1				0	STEMI	0									0	0	0	0		75
BF209	Anti-platelet intolerance/allergy			1	1	1	0	77.126	0	0	1	0	0		1				1	1	0									0	0	0	0		53	0
BF210					0	1		79.393	0	0	1	0	0		1				0	NSTEMI	0									0	0	0	0		78
BF211					0	1		74.0038	0	0	1	0	0		1				1	NSTEMI	0									0	0	0	0		70	0
BF212	Anticoagulation			1	1	1	1	75	0	0	1	0	0		1				1	1	0									1	0	1	0		53	0
BF213	Anticoagulation			1	0	1	1	77	0	0	1	0	0		1				0	1	0									1	1	0	0		123	0
BF214					0	1		74.1134	0	0	1	0	0		0				1	NSTEMI	0									0	0	1	0		68	0
BF215					1	1		76.8836	0	0	1	0	0		1				0	STEMI	0									0	1	0	1		86
BF216					0	1		87.3769	1	0	1	0	0		1				1	NSTEMI	0									0	0	0	0		52
BF217					0	1		51.3551	0	0	1	0	0		1				0	NSTEMI	0									0	0	0	0		87	0
BF218					1	1		69.7254	0	0	1	0	0		1				0	STEMI	0									0	0	0	1
BF219					0	1		69.7276	0	0	1	0	0		1				0	NSTEMI	0									0	0	0	1
BF220	Anti-platelet intolerance/allergy			1	0	1	0	66	0	0	1	0	0		1				1	1	0									1	0	0	0		80	0
BF221					1	1		83.7662	1	0	1	0	0		1				0	STEMI	0									0	0	0	0		63
BF222					1	1	0	78	0	0	1	0	0		1				1	1	0									1	0	1	0		62	0
BF224					1	1	0	62	0	0	1	0	0		1				1	1	0									0	0	0	0		108	0
BF225					1	1		90.8071	1	1	1	0	0		1				0	STEMI	0									0	0	0	0		76
BF226					0	1		67.3606	0	0	1	0	0		1				0	NSTEMI										0	0	1	0		84	0
BF227					0	1		78.5306	0	0	1	0	0		1				1	NSTEMI	0									0	0	0	1		94
BF228					1	1		59.7091	0	0	1	0	0		1				0	STEMI	0									0	0	0	1		82
BF229					1	1		77.3039	0	0	1	0	0		1				0	STEMI										0	0	0	0		70
BF230					0	1	0	70	0	0	1	0	0		1				1	1	0									1	1	0	0		80	1
BF231					0	1		79.1081	0	0	0	0	0		1				1	NSTEMI	0									0	0	0	0		71	1
BF232					0	0	0	78	0	0	1	0	0		1				0	0	0									0	0	0	1		83	0
BF233					0	1		62.2339	0	0	1	0	0		1				0	NSTEMI										0	0	0	1		123
BF234					1	1		55.7881	0	0	0	0	0		1				0	STEMI	0									0	0	0	0		108	0
BF235					0	0	0	75	0	0	1	0	0		1				1	0	0									1	0	1	1		70	0
BF236					0	1	0	70	0	0	0	0	0		1				1	1	0									0	0	0	1		59	0
BF237					0	1		74.4613	0	0	1	0	0		1				1	NSTEMI	0									0	0	0	1		74	0
BF238					0	0		76.6373	0	0	1	0	0		1				0	Elective	0									0	0	0	0		80	0
BF239					0	1	0	75	0	0	0	0	0		1				0	1	0									0	0	0	1		80	0
BF240					1	1	0	77	0	0	1	1	0		1				1	1	0									0	0	0	0		76	0
BF241					0	1		73.6372	0	0	1	0	0		1				0	NSTEMI	0									0	0	0	0		74	0
BF242					0	1	0	79	0	0	1	0	0		1				0	1	0									1	0	0	1		80	0
BF243					1	1		86.3303	1	0	1	0	0		1				1	STEMI	0									0	0	0			76
BF244					0	1	0	50	0	0	1	0	0		1				0	1	0									0	0	0	0		73	0
BF245					0	1		76.2291	0	0	1	0	0		1				0	NSTEMI	0									1	0	1	0		88
BF246					1	1		77.4468	0	0	0	0	0		1				1	STEMI	0									0	0	0	0		60	1
BF247					0	0		75.6504	0	0	0	0	0		1				0	Elective	0									0	0	0	0		72	0
BF248					0	0		60.9793	0	0	0	0	0		1				0	Elective	0									0	0	0	0		94
BF249					0	0		66.1247	0	0	0	0	0		1				0	Elective	0									1	0	0	0		98
BF250					0	1	0	63	0	0	1	0	1		1				0	1	0									0	0	0	1		83	0
BF251					0	0	0	69	0	0	1	0	0		1				1	0	0									0	0	0	0		58	0
BF252					1	1		88.9084	1	0	1	0	0		1				0	STEMI	0									1	0	1	0		69
BF253					0	1		75.4869	0	0	1	1	0		1				1	NSTEMI	0									0	0	0	0		65	1
BF254					0	1		58.9737	0	0	0	0	0		1				0	NSTEMI	0									0	0	0	0		71	0
BF255					0	0		78.7334	0	0	0	0	0		1				0	Elective	0									0	0	0	0		76	0
BF256					0	1	0	87	1	0	1	0	0		1				0	1	0									0	0	0	0		82	1
BF257					0	0	0	66	0	0	1	0	0		1				0	0	0									1	0	1	0		80	0
BF258					1	1	0	57	0	0	0	0	0		1				0	1	0									0	0	0	0		99	0
BF259					1	1	0	73	0	0	1	0	0		1				0	1	0									0	0	0	0		80	0
BF260					0	1		89.6126	1	0	1	0	0		1				0	NSTEMI										1	0	0	0		69	0
BF261					0	1		68.2123	0	0	1	0	0		1				1	NSTEMI	0									0	1	0	1		67	0
BF262					0	0		80.0942	1	0	1	0	0		1				0	Elective	0									0	0	0	0		67	0
BF263					1	1	0	63	0	0	0	0	0		1				0	1	0									0	0	0	0		83	0
				No. indications	primary	ACS	Warfarin	Age (age days)	>80	>90	HTN	CVA	PVD	Vessel	DES cohort				1.07 Gender (femal 1 male 0)	PRESENTATION	2.04 Cardiogenic Shock Pre-Procedure									2.13 Previous MI	2.14 Previous CABG	2.15 Previous PCI	Diabetes		2.18 Weight	2.19 LV Ejection Fraction Category
				1.24855	0.341365	0.851406	0.303191	71.8295	0.289157	0.0281124	0.726908	0.0200803	0.0321285		0.975207				0.361446	0.795455	0									0.236948	0.064257	0.156627	0.233871		77.5945	0.15625
				0.446642				11.9745																											17.8351
[truncated: 87 more columns]

## Sheet: comparison to 2014 complete
Age BF	Age DES		2.18 Weight	Weight		1.07 Gender (femal 1 male 0)	Sex		ACS	Clinical Syndrome (PCI)		1.16 Diabetes	Diabetes		HTN	HTN		CVA	CVA		PVD	PVD		5.06 History Of Renal Disease	History of renal disease		5.03 Smoking Status	Smoking status		2.13 Previous MI	Previous MI		2.14 Previous CABG	Previous CABG		2.15 Previous PCI	Previous PCI		2.19 LV Ejection Fraction Category	1. Good (LVEF >= 50%)		5.08 Q Wave On ECG	Q Wave on ECG		2.04 Cardiogenic Shock Pre-Procedure	Cardiogenic shock (Pre-procedure)		3.10 Number Of Vessels Attempted Not Epicardial Territories	Number of vessels attempted (not epicardial territories)
71	75.8137			58.1		0	0		1	1		0	0		1	0		0	0		0	0		0	0		1	1		0	0		0	0		0	0			0		0	0		0	1			1
84	71.3973		82	83.9		0	0		1	1		0	0		0	1		1	0		0	0		0	0		1	0		0	1		0	1		0	0			0		0	0		0	0			2
79	80.6603		99	60		0	0		0	1		1	1		1	1		0	0		0	0		0	1		0	1		0	1		0	0		0	0		0	0		0	0		0	0		2	1
72	57.4466		55	97		0	0		1	0		0	0		1	0		0	0		0	0		0	0		1	0		0	1		0	0		0	1					1	0		0	0			2
77.3479	80.8		85	58		0	1		1	1		0	0		1	1		0	1		0	0		0	0		0	1		0	0		0	0		0	0		0	0		0	0		0	0		1	2
72.4027	73.726		55	65		1	1		1	0		0	1		0	1		0	0		0	0		0	0		1	1		0	0		0	0		0	0			0		0	0		0	0		1	1
69.2877	71.4548		78	102		1	0		1	1		0	1		1	1		0	0		0	0		0	0		0	1		0	0		0	0		0	1					0	0		0	0		1
62.6822	62.8575		120.2	87.1		0	1		1	1		1	1		1	1		0	0		0	0		1	0		1	1		1	0		0	0		1	0		1	0		1	0		1	0		1	1
83	68.4384			83		0	0		1	1		0	0		1	1		0	0		0	0		0	0		1	1		1	0		1	0		0	0			0		0	0			0			1
73	57.6411			62		0	1		1	1		1	0		1	0		0	0		0	0		0	0		1	0		0	0		0	0		0	0		0	0		1	0		0	0
82	76.5562		79	58		0	1		1	0		0	0		1	1		0	0		0	0		0	0		1	1		0	1		0	1		0	0		0	0		0	0		0	0			1
63	65.9452			57		0	1		1	0		0	1		1	1		0	0		0	0		0	0		1	1		1	0		0	0		0	0			0		0	0			0			2
41	72.4411		70	70		1	1		1	1		1	0		1	1		0	0		0	0		0	0		1	1		0	0		0	0		0	0			0		0	0		0	0			1
80.6137	79.3945		78	70		0	1		1	1		0	1		1	1		0	0		1	1		0	0		1	1		1	1		0	0		1	0		0	0		1	0		0	0		2	1
66.6767	43.8548		96	98		0	0		1	0		0	0		1	1		0	0		0	0		0	0		1	1		1	0		0	0		0	0		0			0	0		0	0		2	1
61	71.3479			73		0	0		1	1		1	1		1	1		0	1		0	1		0	0		1	1		0	1		0	0		0	1					1	0		0	1			2
75	83.5096		75	67		1	1		1	1		0	0		1	1		0	0		0	0		0	0		0	1		0	1		0	1		0	0		0	1		0	0		0	0			1
74.8356	44.6795		75	96		0	0		1	1		0	0		0	0		0	0		0	0		0	0		1	1		0	0		0	0		0	0		0			0	0		0	1		2	1
71.4192	71.8301		72	70		1	0		1	1		0	0		1	0		0	0		0	0		0	0		1	1		0	0		0	0		0	0		1	1		0	0		1	0		2	2
66.263	65.9699		70	102		0	0		1	1		0	1		0	1		0	0		0	0		0	0		1	1		1	1		0	0		1	0			0		0	0		0	1		2	2
59.8603	64.2548		89	88		0	0		1	0		0	0		0	1		0	0		0	0		0	0		1	1		0	0		1	0		0	0		0	0		0	0		0	0		1
63.8027	60.8301		76	80		1	0		1	0		0	0		1	1		0	0		0	0		0	0		1	1		0	0		0	0		0	1		0			0	0		0	0		1	1
75	40.411		65	118		1	0		1	1		0	0		0	1		0	0		0	0		0			0	1		0	0		0	0		0	0					1	0		0	0			1
75	57.7288			79		1	1		1	0		0	1		1	1		0	0		0	0		0	0		0	1		0	0		0	0		0	0			0		0	0		0	0			1
56.5507	88.4658		77	70		0	0		1	0		0	1		1	1		0	0		0	0		0	0		1	1		1	1		0	1		1	0		0	0		0	0		0	0		1	1
84	52.4712		71	92		1	0		1	0		0	0		1	0		0	0		0	0		0	0		0	0		0	1		0	0		0	1		0			0	0		0	0		1	1
81	53.6712			98		1	1		1	1		0	0		1	0		0	0		0	0		0	0		1	1		0	0		0	0		0	0					0	0		0	0			1
35	60.4932		84	61		1	0		0	1		1	0		1	1		0	0		0	0		1	0		0	0		0	0		0	0		0	0		1	0		0	1		0	1		1	3
82	75.8137		86	57		0	0		1	1		0	0		1	0		0	0		0	0		0	0		0	1		0	1		0	0		0	1					0	0		0	0			1
81	57.4603		68	89.5		0	0		1	1		1	0		1	0		0	0		0	0		0	0		1	1		1	0		0	0		1	0			0		0	0			0			1
80.211	51.8849		84	107		0	0		1	1		0	0		1	0		0	0		0	1		0	0		0	1		1	0		0	0		1	0		1	0		1	0		0	0		1	1
49	78.6274		127	108		0	0		1	0		0	0		1	0		0	0		0	0		0	0		1	1		0	1		0	0		0	1					0	0			0
87	73.7726			59		1	1		1	1		0	1		1	1		0	0		0	0		0	0		1	0		0	1		0	0		0	0			0		0	0			0			2
41	75.8438			68		1	1		1	1		0	0		1	1		0	0		0	0		0	0		0	0		0	0		0	0		0	0					0	0		0	0			1
73	49.9918		87	99		0	0		1	1		0	0		1	0		0	0		0	0		0	0		1	1		0	0		0	0		0	0			0		1	0		0	0			1
47	57.0658		113	77		0	1		1	1		0	0		1	0		0	0		0	0		0	0		1	1		0	0		0	0		0	0			0		0	0			0			1
86.5863	45.2		70	114		0	0		1	1		0	1		1	1		0	0		0	0		0	0		1	1		0	0		0	0		0	0		0			0	0		0	0		1	1
68.3945	62.1918		70	106.8		1	0		1	1		0	0		1	0		0	0		0	0		0	0		1	1		0	0		0	0		0	0		0	0		0	0		1	0		1	1
87	73.9671		69	82		0	0		1	1		0	0		1	1		0	0		0	0		0	0		0	1		0	0		0	0		0	0		0			0	0		0	0		2	1
66	67.1726		40	73		1	0		1	0		1	0		1	1		0	0		0	0		0	0		1	1		1	0		0	0		1	1			0		0			0	0			1
51	76.5808		88	67		0	0		1	1		0	0		1	1		0	0		0	0		0	0		1	0		0	0		0	0		0	0			0		0	0		0	0			1
83	64.4849		57	77		1	0		0	0		0	0		0	1		0	0		0	0		0	0		1	1		0	1		0	0		0	1		0	0		0	0		0	0			1
73.6658	62.3479		78	61		0	0		0	1		0	1		0	0		0	0		0	0		0	0		0	0		1	0		0	0		0	0		1			1	1		0	0		1
64	70.2466		80	96		0	1		1	1		1	0		1	0		0	0		0	0			0		1	0		0	0		0	0		0	0		1	0		1	0		1	0
46	75.2521		83	89		1	0		0	1		0	1		0	0		0	0		0	0		0	0		1	1		0	0		0	0		0	0			0		0	0		0	0
57	54.0274		80	75		0	0		1	1		0	0		1	1		0	0		0	0		0	0		1	1		0	0		0	0		0	0			0		0	0			0			1
44	65.4575		128	79		0	0		0	0		0	0		1	1		0	0		0	0		0	0		1	1		1	0		0	0		1	0		0	0		0	0		0	0			1
71.7562	80.8055		61	79		1	0		0	0		0	0		1	1		0	0		0	0		0	0		0	0		0	0		0	0		0	0		0	0		0	0		0	0		1	1
74.7945	64.2575		114	102		0	0		1	0		1	0		0	1		0	0		0	0		1	0		1	0		1	0		0	0		1	0		1	0		0	0		0	0		2	1
84	41.6877		82	75		0	0		1	1		0	0		0	0		1	0		0	0		0	0		1	1		1	0		1	0		0	0					0	0		0	0			1
65	64.8521		82	99		0	1		1	1		0	1		1	1		0	0		0	0		0	0		1	1		0	0		0	0		1	0		0	0		0	0		0	0			1
64	60.7534		108	96		0	0		1	0		0	0		0	1		0	0		0	0		1	0		1	1		0	0		0	0		0	0			0		0	0		0	0			1
85	43.7068		57	137		1	0		1	1		0	0		0	0		0	0		0	0		0	0		1	1		0	0		0	0		0	0		0	0		0	0		0	0			1
89.7397	68.3616		60	67.5		0	0		1	1		0	0		1	1		0	0		0	0		0	0		0	1		1	0		0	0		0	0		1	0		0	0		0	0		2	1
86.2521	70.1726		76	68		0	0		1	0		0	0		1	1		0	0		0	0		0	0		1	0		1	1		0	1		0	1			1		0	0		0	0		1	1
84	69.8904		50	70		1	0		1	1		0	0		1	1		0	0		0	1		0	0		1	1		0	1		0	0		0	0			0		0	1		1	1			4
77	78.3452		86	70		0	1		1	0		1	0		1	1		0	0		0	0		0	0		0	1		0	0		0	0		0	1		0			0	0		0	0
74	83.7315		71	66		0	1		1	1		1	1		1	1		0	0		0	0		0	0		1			0	0		0	0		0	0					0	1		0	0
49	83.1808		124	77		0	1		1	1		0			1	0		0	0		0	0		0	0		1	0		1			0	0		1	0					1	0		0	0			2
67.126	56.6575		85	78		0	0		1	1		0	0		1	0		0	0		0	0		0	0		1	1		0	0		0	0		0	0		0	0		0	0		0	0		2	2
81.2	77.7205		68	105		0	0		1	1		0	0		1	1		0	0		0	0		0	1		0	1		1	0		0	0		0	0		0			0	1		0	0		1
76	85.4959		68	50		1	0		1	1		0	0		1	0		0	0		0	0		0	0		1	0		0	0		0	0		0	0			0		0	0			0			1
77	78.5342		74	67		1	1		1	1		0	0		1	0		0	0		0	0		0	0		0	0		0	0		0	0		0	0			1		0	0		0	0			2
81.2027	83.7315		68			0	1		1	1		0	0		1	0		0	0		0	0		0	0		0	0		0	1		0	0		1	1		0	0		0	1		0	1		1	1
77	80.7781		75	58		0	0		1	0		0	0		1	1		0	0		0	0		0	0		1	0		0	0		0	0		0	0			0		0	0			0			1
85	75.2521		82	89		0	0		1	1		0	1		1	1		0	0		0	0		0	0		1	0		0	1		0	0		0	1			0		0	0		0	0			2
49	62.4356		51	105		1	0		1	0		0	1		1	1		0	0		0	0		0	0		1	0		0	0		0	0		0	0					0	0		0	0
89	69.1479		83	86		0	1		1	1		0	1		0	1		0	0		0	0		0	0		1	0		0	0		0	0		0	0		0			0	0		0	0			2
78.1562	61.1425		47	108		1	0		1	1		0	1		1	1		0	0		0	0		0	0		0	1		1	0		0	0		0	0		1	0		0	1		0	0		1	1
72.5507	68.6274		67	98		0	0		1	1		0	1		1	1		0	0		0	0		0	0		1	1		0	0		0	0		1	0		0	0		0	0		0	0		1	1
69.2603	59.9315		66	78		1	0		1	1		0	0		1	1		0	0		0	0		0	0		1	0		1	0		0	0		0	0		0	0		0	0		0	0		1	1
72.5397	76.0164		64	83		0	0		1	0		0	0		1	1		0	0		0	0		0	0		0	1		0	1		0	0		0	1		0	0		0	0		0	0		1	2
80.2548	65.6904		78	105		1	0		1	1		0	1		1	1		0	0		0	0		0	1		0	1		0	0		0	0		0	0		0	0		0	0		0	0		1	3
71.4904	57.074		70	75		0	0		1	0		0	0		1	1		0	0		0	0		0	0		1	0		0	1		0	0		0	1			0		0	0		0	0		1	1
67	81.463		86	75		0	1		1	0		0	0		1	1		0	0		0	0		0	0		1			1	0		0	0		0	1			0		0	0		0	0			1
61	46.5973		60	65		0	1		1	1		0	0		1	0		0	0		0	0		0	0		1	0		0	0		0	0		0	0		0			0	0		0	0			2
62	52.8685		92	120		0	0		1	1		0	0		0	0		0	0		0	0		0	0		1	1		0	0		0	0		0	0					1	0		0	0			1
53.8877	55.1342		83.9	102		0	1		1	1		0	0		0	0		0	0		0	0		0	0		0	1		0	0		0	0		0	0		0			0	0		0	0		1	2
45	67.0438		90	89		0	0		1	0		0	0		1	1		0	0		0	0		0	0		1	0		0	1		0	1		0	1		0	0		0	0		0	0			2
80.3123	80.6904		63	92		0	0		1	0		0	0		0	1		0	0		0	0		0	0		0	1		0	0		0	0		0	0		0	0		0	0		0	0		1	1
80	66.3068		95	77		1	0		1	0		0	0		1	1		0	0		0	0		0	0		1	0		1	0		0	0		0	1		1	0		1	0		0	0			1
83	67.3836		69	96		0	0		1	0		0	0		1	1		0	0		0	0		0	0		1	1		0	0		0	0		0	0		1	1		0	0		0	0			1
70.7589	83.0192		77	63		0	0		0	1		0	0		1	1		0	0		0	0		1	0		1	1		1	0		0	0		1	0		0	1		1	0		0	0		2	2
63	76.2164		80	67		0	1		1	1		0	1		1	1		0	0		0	0		0	0		1	0		1	0		0	0		1	0					0	1		0	1			1
86.989	55.3562		71	86		1	0		0	1		1	0		1	0		0	0		0	0		0	0		1	1		0	0		0	0		0	0		0	1		0	0		0	0		1	1
37	64.6685		82	98		0	0		1	1		0	0		0	1		0	0		0	0		0	0		1	1		0	0		0	0		0	0		0			0	1		0	0
65	67.789		110	97		0	0		1	1		0	0		0	1		0	0		0	0		0	0		1	1		0	0		0	0		0	0					0	0		0	0			1
75.2	68.8192			90		0	0		1	1		0	0		1	1		0	0		0	0		0	0		1	1		1	0		0	0		0	0		0			0	0		0	0			1
82.5315	75.6493		88	48		0	1		1	1		0	0		1	1		1	0		0	0		0	0		0	1		0	1		0	0		0	1					0	0		0	0		1	2
67	46.9699		65	77		0	0		1	1		0	0		1	0		0	0		0	0		0	0		0	1		0	0		0	0		0	0		0			0	0		0	0			1
82	75.1753		77	56		0	0		1	1		0	0		1	0		0	0		0	0		0	0		1	1		0	0		0	0		0	0		0			0	0		0	0		1	1
65	67.011		140	89		0	0		1	1		1			1	1		0	0		0	0		0	0		1			0	1		0	0		0	1		0			0	0		0	0			1
81	71.9699		75	94		0	0		1	1		1	0		0	1		0	0		0	0		0	0		1	1		1	0		1	1		0	0					0	1		1	0			1
82	43.3562		92	96		0	0		1	1		0	0		1			0			0			0	0		1	1		0	0		0	0		0	0					0	0		0	1			1
68.9644	40.1918		70	102		1	0		1	1		0	0		0	0		0	0		0	0		0	0		1	1		0	0		0	0		0	0		0			0	0		0	0		1	1
68	50.7699		64	64		0	0		1	1		1	1		1	0		0	0		0	0		0	0		1	1		0	0		0	0		0	0					0	0		0	0			1
70	61.3562		53	89		1	0		1	1		0	0		0	0		0	0		0	0		0	0		0	0		0	0		0	0		0	0		0			0	0		0	0			1
81	75.1753		63	56		1	0		1	1		0	0		0	0		0	0		0	0		0	0		0	1		0	1		0	0		0	1		0			0	0		0	0			3
79	71.2055		47	57		1	1		1	0		0	0		0	1		0	0		0	0		0	0		0	1		0	0		0	1		0	1			1		0	0		0	0			1
68	67.789		71	95		0	0		1	1		0	0		1	1		0	0		0	0		0	0		0	1		0	1		0	0		0	1		0	0		0	0		0	0			1
69	86.5068		78	89		0	0		1	0		0	1		0	1		0	0		0	0		0	0		0	1		0	1		0	0		0	0		0	0		0	0		0	0			1
66	55.7918		69	83		0	0		1	0		1	0		0	0		0	0		1	0		0	0		1	1		1	0		0	0		1	0			0		1	0		0	0			1
52.8055	73.011		89	55		0	1		1	0		0	0		0	1		0	0		0	0		0	0		1	0		0	0		0	0		0	0		0			0	0		0	0		1	1
86.4932	48.7288		63	65		0	1		1	1		0	0		1	0		0	0		0	0		0	0		1	1		0	0		0	0		0	0		0	0		0	1		0	0		1	1
67.3781	83.6603		99	62		0	0		1	1		0	0		1	1		0	0		0	0		0	0		1	0		0	0		0	0		0	0		0			0	0		0	0		1	2
77.1945	56.0055		89	74		1	0		0	1		1	0		1	1		0	0		0	0		0	0		1	1		1	0		0	0		1	0		0	0		1	0		0	0		2	1
65.8192	81.4795		102	92		0	1		1	1		0	0		1	1		0	0		0	0		0	0		1	1		0	0		0	0		0	0		0			0	0		0	0		2	1
72	41.9918		75	83		1	0		1	1		0	1		1	0		0	0		0	0		0	0		0	1		0	1		0	0		0	0					0	0		0	0			2
48.9808	60.4822		89	77		0	0		1	1		0	0		0	0		0	0		0	0		0			1	1		0	0		0	0		0			0	0		0	0		0	0		1	1
69	55.6274		95	134		0	0		1	1		1	1		1	1		0	0		1	0		0	1		1	1		1	0		0	0		1	0			0		0	0		0	0			1
38	59.7315		56	70		1	0		1	1		0	0		0	0		0	0		0	0		0	0		1	1		0	1		0	1		0	0		0			0	0		0	0		1	1
74	91.7644		87	68		0	0		1	1		1	0		0	1		0	0		0	0		0	0		1	1		0	1		0	0		0	0					1	0		0	1			2
70	65.4493		62	72		1	0		1	0		0	1		1	1		0	0		0	0		0	0		0	1		0	0		0	0		0	0					0	0		0	0			1
68.1315	62.7315		65	83		1	0		0	1		1	0		1	1		0	0		0	0		0	0		0	1		1	1		0	0		1	1		0			0	0		0	0		1	2
77	61.2712		101	73		0	0		1	0		1	1		1	1		0	0		0	0		0	0		0	1		1	1		0	0		1	1					0	0		0	0			2
71	49.5589		39	110		1	0		1	0		0	0		0	1		0	0		0	0		0	0		1	1		0	1		0	0		0	1		0	0		0	0			0			1
56.1068	81.4849		59	70		1	0		1	1		0	0		0	1		0	0		0	0		0	0		1	1		0	1		0	0		0	0		0			0	1		0	0		1	2
90.4301	73.6247		66	77		0	0		1	0		0	0		0	1		0	0		1	0		0	0		0	1		0	1		0	1		0	1		0	0		0	0		0	0		3	2
62	53.4822		101	102		0	0		1	0		1	1		1	1		0	0		0	0		0	0		1	1		0	1		0	0		0	1		0			0	0		0	0			1
55	43.8411		58	83		1	0		1	1		0	0		1	0		0	0		0	0		0	0		1	1		0	0		0	0		0	0					0	0		1	0			1
81	66.9726		83	73		0	0		1	1		0	0		0	0		0	0		0	0		0	0		1	1		1	0		0	0		0	0		0			0	0		0	0			1
68	87.474		88	64		0	0		1	1		0	0		1	1		0	0		0	0		0	0		1			0	0		0	0		0	0			0		0	1			0			1
64	38.3205		79	86		0	0		1	1		1	0		1	0		0	0		0	0		0	0		0	1		1	1		0	0		0	0		1	0		1	0		0	0		3
84	70.6329		57	87		1	1		1	1		0	1		1	0		0	0		0	0		0	0		1	0		1	1		0	0		1	1		0	0		1	0		0	0			2
90.0986	64.2986		53	89		1	0		0	0		0	0		1	1		0	0		0	0		0	1		1	1		0	0		0	0		0	0		0	1		0	0		0	0		1
72.8904	86.4795		71	90		1	0		1	1		0	0		1	1		0	0		0	0		0	0		0	1		0	1		0	1		0	0		0	0		0	0		0	0		1	1
97.6849	69.2356		54	58		1	0		1	0		0	0		0	0		0	0		0	0		0	0		0	1		0	1		0	0		0	1		0	0		0	0		0	0		1	2
88	75.8356		66	75		0	0		1	0		0	0		0	0		0	0		0	1		0	0		1	0		0	1		0	0		0	0		0	0		0			0	0			3
80	53.2904		90	110		1	0		1	1		0	0		0	0		0	0		0	0		1	0		0	1		0	0		0	0		0	0			0		0	0		0	0			3
59.0192	56.2712		81	70		0	0		1	0		0	0		0	1		0	0		0	0		0	1		1	0		0	0		0	0		0			0			0	0		0	0		1	1
89	79.7562		60	76		1	1		0	1		0	1		1	1		0	0		0	0		0	0		1	0		1	0		1	0		0	1			0		0	1		0	0			1
81	58.2685		48	114		1	1		1	1		0	1		1	1		0	0		0	0		0	0		1	0		1	0		0	0		0	0		0	1		0	0		0	0			2
85	77.6027		71	73		1	1		1	1		1	0		0	1		0	0		0	0		1	0		0			0	0		0	0		0	0		1	0		1	0		1	1			2
53	56.1781		86	86		0	0		1	1		0	1		0	0		0	0		0	0		0	0		1	1		0	1		0	0		0	1		0	0		0	0		0	0			1
58	59.8192		91	45		0	1		1	1		0	0		0	1		0	0		0	0		0	0		0	1		0	0		0	0		0	0					1	0		0	0			1
82	73.5123		112	83		0	0		0	1		0	0		1	0		0	0		0	0		0	0		1	1		0	0		0	0		0	0		0	1		0	0		0	0			1
59.8137	79.5205		60	103		0	0		1	1		0	1		1	1		0	0		0	0		0	0		1	1		0	1		0	1		0	1		0	0		0	0		0	0		1	1
83	70.7671		75	79		1	0		1	0		1	0		1	0		0	0		0	0		0	0		1	0		0	0		0	0		0	0		0	0		0	0		0	0			1
75	70.8301		72	64		0	0		1	0		0	0		1	1		0	0		0	0		0	0		1	1		1	1		0			1	0		1	0		0	0		1	0
59	63.5479		70	82		1	0		1	1		0	1		1	1		0	0		0	0		0	0		1	1		0	0		0	0		0	0			0		0	0		0	0			1
75	81.526		77	64		1	0		1	0		1	0		1	1		0	0		0	0		1	0		0	0		0	0		0	0		0	1			0		0	0		1	0			1
80.8301	69.5205		76	84		0	0		1	1		0	0		0	1		0	0		0	0		0	0		0			0	1		0	1		0	1		0			0	0		0	0		2	1
77.7452	57.1425		77	77		0	0		1	0		0	0		1	0		0	0		0	0		0	0		0	1		0	1		0	0		0	0		1			0	0		0	0		2
77.5096	51.5041		99	96		1	0		1	1		1	0		1	0		0	0		0	0		0	0		1	1		0	0		0	0		0	0		1	0		0	0		0	0		1	1
82.4712	86.0548		70	61		1	1		1	1		1	0		1	1		0	0		0	0		0	0		1	0		0	0		0	1		0	0		0	0		0	0		0	0		1	1
68	70.7315		77	97		1	0		1	1		0	0		1	0		0	0		0	0		0	0		1	1		0	0		0	0		0	0		0	0		0	0		0	0			1
84	52.4466		57	73		1	1		0	0		0	0		0	1		0	0		0	0		0	0		1	1		0	0		0	0		0	0		0	0		0	0		0	0			1
67.1616	74.2932		73	97		0	0		1	1		0	0		1	0		0	0		0	0		0	0		1	1		1	0		0	0		0	0		0	0		0	0		0	0		2	2
58	89.8548		72	96		1	1		0	1		1	0		1	0		0	0		0	0		0	0		0	0		0	0		1	0		1	0			0		0	0		0	0			1
54	56.8411		93	114		0	0		1	0		0	0		1	1		0	0		0	0			0		1	1		1	0		1	0		1	0		0	0		0	0		0	0			3
87	69.0438		83	60		1	1		1	0		0	0		0	1		0	0		0	0		0	0		1	1		1	0		0	0		0	0					1	0		1	0			2
77	77.0986		83	83		0	0		1	0		0			0			0			0			0			0			1	0		0			0				0		1			1				1
62	95.4877		95			0	1		1	1		0	0		0	0		0	0		0	0		0	0		0	0		0	0		0	0		0	0		0	0		0	0		0	0			1
60.6411	75.8082		90	60		0	1		1	1		0	0		1	1		0	0		0	0		0	0		1	1		1	0		0	0		0	0		0	0		0	0		0	0		1	1
69.3562	34.0849		91	55		0	1		0	0		0	1		1	1		0	0		0	0		0	1		0	0		1	0		1	0		1	0		0	0		0	0		0	0		1	1
81.3178	75.8438		69	68		1	1		1	0		1	0		0	1		0	0		1	0		0	0		0	1		1	0		0	0		0	1		1	0		0	0		0	0		2	1
78	67.2438		108	105		0	0		1	1		1	0		1	0		0	0		0	0		0	0		1	1		0	0		0	0		0	0		0	0		1	1		0	0			2
78	80.9315		108	77		0	0		1	0		1	0		1	1		0	0		0	0		0	0		1	1		0	1		0	0		0	1		0	0		1	0		0	0			1
51	60.5589		109	65		0	0		1	0		0	0		1	1		0	0		0	0		0	0		1	1		0	0		0	0		0	0					0	0		0	0			1
83	75.6137		93	100		1	0		1	1		1	1		1	1		0	0		0	0		0	0		1	1		1	0		0	0		1	0		0			0	0		0	0
50.8192	39.663		47	96		0	0		1	1		0	0		1	1		0	0		0	0		0	0		1	1		0	0		0	0		0	0		1	0		0	0		0	0		1
65	71.3781		53	72		0	0		1	1		0	0		1	1		0	0		0	0		0	0		1	1		0	0		0	0		0	0		0	0		0	0		0	0			1
74.8137	63.1589		80	62		0	1		0	1		0	0		1	1		0	0		0	0		0	0		1	1		0	0		0	0		1	0		1	0		0	0		0	0		1	1
51.5973	75.6137		77	80		0	0		1	1		0	0		0	1		0	0		0	0		0	0		1	1		0	0		0	0		0	1		1	0		0	0		0	0		1	1
68	52.211		48	95		1	1		1	1		0	0		1	0		0	0		0	0		0	0		1	1		0	0		0	0		0	0					0	0		0	0			1
82	55.0055		51	68		1	0		1	1		0	0		0	0		0	0		0	0		0	0		0	1		0	0		0	0		0	0					0	0		0	0			1
53	52.8137		53	51		1	1		0	1		0	0		1	1		0	0		0	0		0	0		0	1		0	0		0	0		0	0		0			0	0		0	0			1
76.4192	78.9644		68	90		0	0		1	1		0	0		1	1		0	0		0	0		0	0		1	0		0	0		0	0		0	0		0			0	0		0	0		3	1
87	77.6904		85	93		0	0		1	1		0	0		1	1		0	0		0	0		0	0		1	0		0	1		0	1		0	1					0	0		0	0			1
87	59.2877		85	90		0	1		1	1		0	0		0	1		0	0		0	0		0	0		1	0		0	1		0	0		0	1			0		0				0			2
94.7479	81.8795		58	66		1	0		0	0		0	0		1	1		0	0		0	0		0	0		0	1		1	0		0	0		0	0		0			0	0		0	0		1	2
68	54.2849		51	100		1	0		1	1		0	0		1	0		0	0		0	0		0	0		1	1		0	0		0	0		0	0		0			0	0		0	1			1
87	43.5562		63	77		1	0		1	1		1	0		1	0		0	0		0	0		0	0		0	1		0	0		0	0		0	0			0		0	0		0	0			1
54.663	73.2055		89	78		0	0		1	1		0	0		1	1		0	0		0	0		0	0		1	1		0	0		0	0		0	0		0			0	1		0	0		1	1
80	54.0082		89	94		0	1		1	1		1	0		1	0		0	0		0	0		0	0		1	1		1	0		0	0		0	0					0	0		0	0
69.9123	48.0247		144	74		0	1		1	1		1	1		1	1		0	0		1	0		0	0		1	1		0	0		1	0		1	0		0	0		0	1		0	0		2	1
73	57.1041		81	77		0	0		0	1		1	0		1	1		0	0		0	0		0	0		1	1		1	1		1	0		1	1			0		1	1		0	0
68.7753	52.8137		84	51		0	1		1	1		1	0		1	1		0	0		0	0		0	0		0	0		0	0		1	0		0	0		0	0		0	0		0	0		1	1
87.6	73.0658		71	105		0	0		1	0		0	1		1	1		0	0		0	0		0	0		1	1		0	1		0	1		0	1		1			0	0		0	0		1	1
79	88.7096		80	71.2		0	0		1	1		0	0		0			0			0			0			1	1		0	0		0	0		0	0		0	0		0	1		0	0			1
75	67.2027		52	71.2		0	0		1	1		0	0		0	1		0	0		0	0		0	0		1	0		0	1		0	1		0	0		1	0		0	0		0	0			1
67	64.2548		85	88		0	0		1	0		0	0		1	1		0	0		0	0		0	0		0	1		1	0		0	0		1	1		0	0		1	0		0	0
63	58.7452		102	77.1		0	1		0	0		0	0		0	0		0	0		0	0		0	0		1	0		0	0		0	0		0	0			0		0	0		0	0			1
86	52.4712		81	92		1	0		1	0		1	0		1	1		0	0		0	0		0	0		1	0		0	1		0	0		0	1		0	1		1	0		0	0			2
89.6082	60.6795		45	120.2		1	0		1	1		0	1		1	1		0	0		0	0		0	1		0	1		0	1		0	0		0	1		1	0		0	1		0	1		2	1
76	63.9425		110	72		0	0		1	0		1	0		1	0		0	0		0	0		0	0		0	0		0	0		0	0		0	0		0			0	0		0	0			1
87	52.0247		63	98		0	0		1	1		0	0		1	1		0	0		0	0		0	0		1	0		0	0		1	0		0	0		0	0		0	0		0	0			1
73.926	50.5479		65	70		1	0		1	1		1	0		1	0		0	0		0	0		0	0		0	1		0	0		0	0		0	0		0			0	0		0	1		2	2
99	67.3644		54	86		0	0		1	1		0	0		0	1		0	0		0	0		0	0		0	1		0	0		0	0		0	0			0		0	0		0	0			1
86.4247	48.0247		79	72		0	1		0	1		0	1		1	1		0	0		0	0		0	0		1	1		0	1		0	0		0	1		1	0		0	1		0	0		2
81.9726	77.6959		59	83		1	1		0	1		0	1		1	1		0	0		0	0		0	0		0	0		0	1		0	0		0	1		0	0		0	0		0	0		1	2
84	55.9945		92	79		1	1		1	1		1	1		1	0		0	0		0	0		0	0		0	1		0	1		0	0		0	0		0	1		0	0		0	0			1
63	69.2877		77	68		1	0		1	0		0	0		0	1		0	0		0	0		0	0		1	0		0	1		0	0		0	0		0	0		0	0		0	0			2
74	57.1041		88	77.1		0	0		1	1		1	0		1	1		0	0		0	0		0	0		1	1		1	1		1	0		0	0					1	0		0	0			1
81	48.0219		50	77		1	0		0	1		0	0		1	0		0	0		0	0		0	0		1	1		1	0		0	0		0	0		0	0		0	0		0	0			1
50.4164	56.8795		54	83		1	0		0	0		1	0		0	1		0	0		0	0		1	0		1	1		1	1		0	0		0	1		0			0	0		0	0		2	1
71.1178	43.8		102	90		0	0		1	1		0	0		1	1		0	0		0	0		0	0		0	0		0	0		0	0		0	0		1			0	0		0	0		1	1
67	64.411		56	81		1	0		1	1		0	0		1	0		0	0		0	0		0			1	0		0	0		0	0		0	0					0	0		0	0			1
77	58.3233		102	89		1	0		1	1		1	0		1	1		0	0		0	0		0	0		0	1		0	0		0	0		0	0			1		1	0		0	0			1
84	70.2493		65			1	0		0	1		0	0		0	0		0	0		0	1		0	0		0	0		0	1		0	1		0	1		0	0		0	0		0	0
74	78.6082		85	78		0	0		1	1		1	0		1	1		0	0		0	1		0	0		1	1		0	1		0	0		1	1			0		0	1		0	0			2
84.4588	78.7973		65	54		1	1		1	1		0	0		0	1		0	0		0	0		0	0		0	0		0	0		0	0		0	0		0	0		0	0		0	0			1
74.5275	52.0247		85	98		0	0		1	1		1	0		1	1		0	0		0	0		0	0		1	1		0	0		0	0		1	1					0	0		0	0			3
57.0329	57.8		93	83.4		0	0		1	1		1	0		1	0		0	0		1	0		0	0		1	1		0	1		0	0		0	0		1	0		0	0		0	0		1	1
60.9663	56.9644		64	89.8		0	0		1	1		0	1		0	1		0	0		0	0		0	0		1	0		0	0		0	0		0	0					0	0		0	0			1
65.0022	78.8822		83	77		0	0		1	1		0	1		1	1		0	0		0	0		0	0		1	1		0	0		0	0		0	0			0		0	0		0	0			1
57.6767	62.1096		67	89		0	1		1	0		0	0		0	1		0	0		0	0		0	0		0	1		1	0		0	0		1	1		0	0		0	0		0	0		1	1
84.037	64.6685		75	96		0	0		1	1		0	0		1	1		0	0		0	0			0		1	1		0	1		0	0		0	0			0		1	0		0	0			2
77.126	74.5205		53	77		1	0		1	1		0	0		1	0		0	0		0	0		0	0		0	1		0	0		0	0		0	0		0	0		1	0		0	0		1	2
79.393	65.4904		78	87.1		0	0		1	0		0	0		1	0		0	0		0	0		0	0		1	0		0	1		0	0		0	1			0		1	0		0	0			2
74.0038	58.7123		70	60		1	1		1	0		0	0		1	0		0	0		0	0		0	0		1	1		0	0		0	0		0	0		0	0		0	0		0	0			1
75	80.9479		53	97		1	0		1	0		0	0		1	1		0	0		0	0		0	0			1		1	0		0	0		1	0		0	0		0	0		0	0		1	2
77	73.3178		123	73		0	0		1	1		0	0		1	1		0	0		0	0		0	0			1		1	0		1	0		0	0		0	0		0	0		0	0		1	2
74.1134	71.4904		68	103		1	1		1	0		0	1		1	1		0	0		0	0		0	0		1	1		0	0		0	0		1	0		0	0		0	0		0	0			1
76.8836	67.474		86	83		0	0		1	1		1	0		1	0		0	0		0	0		1	0		1	1		0	0		1	0		0	0					0	0		0	1			2
87.3769	60.737		52	85		1	0		1	1		0	0		1			0			0			0			1			0	0		0	0		0	0					0	0		0	0			1
51.3551	66.1315		87	102		0	1		1	1		0	0		1	1		0	0		0	0		0			0			0	0		0	0		0	0		0	0		0	0		0	0			1
69.7254	67.6521			123		0	0		1	1		1	0		1	1		0	0		0	0		1	0		1	1		0	0		0	0		0	0					1	1		0	1			1
69.7276	73.3945			102		0	0		1	1		1	1		1	0		0	0		0	0		1	0		1	1		0	1		0	0		0	1					1	0		0	0			1
66	58.4822		80	97		1	0		1	1		0	0		1	0		0	0		0	0		0				1		1	0		0	0		0	0		0			0	0		0	0		1	2
83.7662	72.4356		63	70		0	0		1	1		0	0		1	1		0	0		0	0		0	0		0	1		0	0		0	0		0	0					1	0		0	0			3
78	71.5397		62	104		1	0		1	1		0	0		1	1		0	0		0	0		0				0		1	0		0	0		1	1		0			0	0		0	1		1	1
73.4042	67.0055		90	90		0	0		1	1		0	0		0	1		0	0		0	0		0			1			0	0		0	0		0	0			0		1	0		1	0			2
62	68.6438		108	77		1	0		1	1		0	0		1	0		0	0		0	0		0	0			1		0	0		0	0		0	0		0	0		0	1		0	0		1	1
90.8071	76.2767		76	106		0	0		1	0		0	1		1	1		0	0		0	0		0	0		0	1		0	1		0	1		0	0			0		0	0		0	0			2
67.3606	55.8575		84	52		0	1		1	0		0	0		1	1		0	0		0	0		0	0		0	1		0	1		0	1		1	0		0			0	0			0			1
78.5306	60.737		94	84		1	0		1	1		1	0		1	1		0	0		0	0		0	0		1	1		0	1		0	0		0	1			0		0	0		0	0			1
59.7091	67.5836		82	102		0	0		1	1		1	0		1	1		0	0		0	0		0	0		0	1		0	0		0	0		0	0					0	0		0	0			2
77.3039	50.9096		70	99		0	0		1	1		0	0		1	0		0	0		0	0		0	0		1	1		0	0		0	0		0	0					0	0			0			1
70	51.8411		80	83		1	0		1	1		0	0		1	0		0	0		0	0		0				1		1	0		1	0		0	0		1	0		0	1		0	0		1	1
79.1081	62.4959		71	70		1	1		1	1		0	0		0	1		0	0		0	0		0			0	1		0	1		0	1		0	0		1	0		0	0		0	1
78	72.8247		83	75		0	0		0	1		1	0		1	0		0	0		0	0		0	0			1		0	0		0	0		0	0		0	0		0	0		0	0		1	2
62.2339	66.6767		123	104		0	0		1	1		1	1		1	1		0	0		0	0		0	0		1	1		0	1		0	0		0	1					0	0			0			2
55.7881	87.4411		108	82		0	0		1	1		0	1		0	0		0	0		0	0		0	0		0	0		0	0		0	0		0	0		0	0		0	0		0	0			1
75	56.2356		70	106		1	0		0	1		1	0		1	1		0	0		0	0		0	0			1		1	0		0	0		1	0		0	0		0	0		0	0		1	2
70	42.7781		59	88		1	0		1	0		1	1		0	1		0	0		0	0		0	0			0		0	0		0	0		0	0		0	0		0	0		0	0		3
74.4613	74.5205		74	79		1	0		1	1		1	0		1	0		0	0		0	0		0	0		1	1		0	1		0	0		0	1		0			0	0		0	0			1
76.6373	53.8795		80	57		0	0		0	1		0	0		1			0			0			0			1	1		0			0	0		0	0		0	0		0			0	1			2
75	65.5973		80	102		0	1		1	0		1	1		0	1		0	0		0	0		0	0			1		0	1		0	0		0	1		0			0	0		0	0		1	1
77	42.4986		76	70		1	0		1	1		0	0		1	1		1	0		0	0		0	0			1		0	0		0	0		0	0		0			0	0		0	0		1	1
73.6372	51.9014		74	73		0	1		1	1		0	0		1			0			0			0	0		0	1		0	1		0	1		0	0		0			0	0		0	0			1
79	57.2712		80	63		0	1		1	1		1	0		1	0		0	0		0	0		1	0			1		1	0		0	0		0	0		0	0		0	0		0	0		1	1
86.3303	39.2986		76	72		1	1		1	1			1		1	0		0	0		0	0		0	0		1	0		0	0		0	0		0	0			0		1	0		0	0			1
50	56.4137		73	101		0	1		1	0		0	0		1	1		0	0		0	0		0	0			1		0	0		0	0		0	0		0	0		0	0		0	0		2	1
76.2291	71.7068		88	107		0	0		1	1		0	0		1	1		0	0		0	0		0	0		1	1		1	0		0	0		1	0			1		1	0		0	0			2
77.4468	69.4055		60	72		1	1		1	1		0	0		0	1		0	0		0	0		0	0		0	1		0	0		0	0		0	0		1	0		0	0		0	1
75.6504	74.4493		72	75		0	0		0	0		0	0		0	0		0	0		0	0		0	0		0	0		0	1		0	0		0	1		0	0		0	0		0	0			1
60.9793	66.1836		94			0	0		0	1		0	1		0	1		0	0		0	0		0	0		1	1		0	0		0	0		0	0			0		0	1		0	1			1
66.1247	58.6192		98			0	0		0	0		0	0		0	1		0	0		0	0		0	0		1	1		1	0		0	0		0	0			0		0	0		0	0			1
	57.8438			89			0			0			0			0			0			0						1			0			1			0			0			0			0			1
	55.1014			77			1			1			0			1			0			0			0			1			1			0			1			0			0			0
	73.8219			79			0			0			0			1			0			0			0			0			0			0			0			0			0			0			1
	75.9315			77			0			0			0			0			0			0			0			0			0			0			0						0			0			1
	76.2411			70			0			1			0			1			0			0			0			1			0			0			0						0			0			1
	72.8247			119			0			1			0			1			0			0			0			0			1			0			1						0			0			2
	74.3726			64			1			1			0			1			0			0			0			1			0			0			0						0			0			1
	49.4959			80			0			1			0			1			0			0			0			1			0			0			0						0			0			1
	49.2959			67			0			1			0			0			0			0			0			1			0			0			0						0			0			2
	72.0411			73			1			1			1			1			0			0			0			1			0			0			0			0			0			0
	82.1836			94			0			1			0			1			0			0			0			1			1			1			0			0			0			0			1
	80.0575			58			1			1			1			1			0			0			0			0			0			0			0			0			0			0			1
	62.2658			116			0			1			0			1			0			0			0			0			0			0			0						0			0			1
	47.3781			98			0			1			0			0			0			0			0			1			0			0			0						0			0			1
	74.5671			166			1			1			0			1			0			0			1			0			0			0			0						1			0			1
	43.7205			77			0			1			0			0			0			0			0			1			0			0			0						0			0			1
	49.7068			86			0			1			0			0			0			0			0			1			0			0			0						0			0			1
	54.1205			92			0			1			0			0			0			0			0			1			0			0			0			0			0			0			1
	49.4959			83			0			1			0			0			0			0			0			1			1			0									1			0			1
	60.1342			83			0			1			1			1			0			0						1			0			0			0						0			1			1
	60.6603			82			0			1			0			0			0			0			0			1			0			0			0			0			0						2
	65.5726			103			0			1			0			1			0			0			0			1			0			0			0			0			0			0			1
	82.8986			71			1			1			0			1			0			0			0			0			0			0			0			1			0			0			1
	75.0192			102			0			0			0			1			0			0			0			1			1			0			1									0			1
	63.011			93			0			1			1			1			0			0			0			1			1			0									0			0			1
	54.5315			77			0			1			0			1			0			0			0			1			1			0			1			0			0			0			1
	65.1671			96			0			1			0			1			0			0			0			1			0			1			0			0			0			0
	51.8301			83			1			0			0			1			0			0			0			1			0			0			0			0			0			0			2
	71.9918			86			0			0			0			1			0			0			0			1			0			0			0						0			0			2
	74.4575			102			0			1			0			0			0			0			0			1			0			0			0						0			0			1
	73.3178			89			0			1			0			0			0			0			0			0			0			0			0						0			0			1
	79.0822			97			0			1			1			1			0			0			0			0			0			0			0						0			0			1
	53.1014			77			0			1			1			1			0			0			0			0			1			0			1						0			0			1
	59.9918			78			0			1			0			0			0			0			0			1			0			0			0			0			0			0			1
	52.3808						0			1			0			1			0			0			0			1			1			0			1						1			0			1
	61.726			60			1			1			0			1			0			0			0			1			0			0			0			0			0			0			1
	77.3534			69			1			0			0			1			0			0			0			0			0			0			0			0			0			0			2
	54.1562			78			0			1			1			1			0			0			0			1			1			0			1			0			0			0
	72.6904			84			0			0			0			1			0			0						0			0			1			0						0			0			1
	62.5425			54			1			1			0			0			0			0			0			0			0			0			0						0			0			1
	45.6055			89			0			1			0			1			0			0			0			1			1			0			1			0			0			0			1
	63.6959			121			0			1			1			1			0			0			0			1			1			0			0			0			0			0			1
	53.6438			80			0			1			0			0			0			0			0			0			0			0			0						1			1
	56.3151			67			0			1			0			0			0			0			0			1			0			0			0						0			1			1
	100.597			58			1			1			0			0			0			0			0			0			0			0			0						0			0			1
	41.9644			89			0			1			0			0			0			0			0			1			0			0			0						0			0			1
	41.0301			96			0			1			0			0			0			0			0			1			0			0			0			0			0			0			1
	53.3151			85			0			1			0			0			0			0			0			1			0			0			1			0			0			0
	48.5151			85			0			1			0			0			0			0			0			1			1			0			1						0			0			1
	69.0356			96			0			0			0			1			0			0			0			1			1			1			1			0			0			0			2
	75.5644						0			1			0			1			0			0			0			1			0			0			0						0			0			1
	79.0329			80			0			1			0			1			0			0			0			1			0			0			0						0			1			2
	76.0164			85			0			0			0			1			0			0			0			1			1			0			1						0			0			2
	89.074			77			0			1			0			1			0			0			0			1			0			0			0						1			1			1
	72.0027			83			0			1			0			0			0			0			0			1			0			0			0			0			1			0			1
	64.6521			85			0			1			0			1			0			0			0			1			0			0			0						0			0			2
	78.189			84			0			1																								1						0						0
	48.863			104			0			1			1			1			0			0			0			1			1			0			1						0			0			1
	61.726			60			1			1																								0			1			0						0
	69.5233			141			0			0			0			1			0			0			0			1			1			0			0			0			0			0			1
	76.189			71			1			0			0			1			0			0			0			1			0						0			0			0			0
	65.9452			120			1			0			0			0			0			0			0			1			0			0			0						0			0			1
	71.8575			81			0			1																																				0			1
	75.1753			60			0			1			1			1			0			0			0			1			1			0			1			1			0			0			1
	72.0027			83			0			1			0			0			0			0			0			1			1			0			1			0			1			0			2
	73.3178			92			0			1			0			1			0			0			0			1			1			0			1						0			0			3
	62.9233			80			0			1			0			1			0			0			0			1			0			0			0			0			1			0			1
	48.1479			93			0			1			0			0			0			0			0			1			0			0			0			0			0			0			1
	62.9342			89			0			0			1			1			0			0			0			1			0			0			0			0			0			0			1
	49.674			71			1			1			0			0			0			0			0			0			0			0			0			0			0			0			1
	64.474			98			1			0			1			1			0			0									0			0			0						0			0
	41.4795			75			1			1			0			0			0			0			0			1			0			0			0						0			0			1
	86.8301			58			1			1			0			0			0			0			0			0			0			0			0						0			0			1
	74.7397			92			0			1			0			0			0			1			0			0			1			0			1			1						0			1
	78.189			84.8			0			1			0			1			0			0			0			1			1			0			1			0			1			0			1
	76.8219			95			0			0			1			1			0			0			1						0			0			0						0			0			2
	68.7205			110			0			0			0			1			0			0			0			0			0			0			0						0			0			1
	68.1151			108			0			1			0			0			0			0						1			0			0			0			0			0			0			1
	73.0658			106			0			0			1			1			0			0			0			0			1			1			1						1			0			1
	69.5397			96			0			1			0			0			0			0			0			0			0			0			0			0			0			0			2
	48.5699			82			0			1			0			0			0			0			0			1			0			0			0						0			0			1
	56.8712			79			1			1			1												0						1			0			1						0			0			2
	65.4575			77			0			1			1			1			0			0			0			1			1			0			1			0			1			0			1
	75.8521			74			0			1			0			1			0			0			0			0			1			1			0						0			0			2
	72.5041			70			1			1			1			0			0			0			0			0			0			0			0						0			0			1
	71.663			77			0			1			0			0			0			0			0			1			0			0			0						0			0			1
	62.0164			98			0			1																														0						0			1
	82.2247			70			0			0			0			1			0			0			0			0			1			0			0			0			0			0			4
	50.3808			77			0			1			0			0			0			0			0			0			0			0			0			0			0			0			2
	77.4877			70			0			1			0			0			0			0			0			0			0			0			0			0			0			0			2
	56.4329			78			0			1			0			0			0			0			0			1			0			0			0			0			0			0			2
	57.7699			67			0			1			0			0			0			0			0			0			0			0			0						0			0			1
	84.4986			70			0			1			0			1			0			0			0			1			1			1			0			0			0			0			2
	66.7452						0			1			0			1			0			0			0			0			0			0			0			0			0			0			1
	66.4082			56			1			1			0			1			0			0			0			1			0			0			1						0			0
	57.126			81			0			1			0			1			0			0			0			1			1			0			1						0			0
	80			85			0			1																					0									0						0			1
	64.8959			82			0			0			0			1			0			0			0			1			0			0			0			0			0			0			2
	54.674			108			0			1			1			1			0			0			0			1			1			0			1			0			0			0			1
	57.9945			105			0			0			0			1			0			0			0			1			0			0			0			0			0			0			1
	72.4356			102			0			0			0			1			0			0			0			1			0			0			1			0			0			0			2
	55.6932			120			0			1			0			1			0			0			0			1			0			0			0			0			0			0			1
	78.3479			94			0			1			0			1			0			0			0			1			0			0			0						0			0			2
	69.063			89			0			1			1			1			0			0			0			0			0			0			0			0			0			0
	83.1288			84			0			1			0			1			0			0			0			0			0			0			0						0			0			2
	62.0164			98			0			1			0			1			0			0			0						1			0			1						0			0
	72.5041			70			1			1			1			0			0			0			0			1			1			0			1						0			0			3
	66.5644			77			0			1						1			0			0			0			1			0			0			0						0			0			1
	64.0301			96			0			1			0			1			0			0			0			1			0			0			0						1			0			1
	54.7151			96			1			1			1			1			0			0			0			1			0			0			0			0			0			0			1
	56.5753			95			0			0			0			1			0			0			0			0			0			0			0			0			0			0			2
	56.0795			84			0			1			0			1			0			0			0			1			0			0			0						0			0			2
	86.5068			83			0			0			1			1			0			0			0			1			1			0			1			0			0			0			1
	64.4			110			0			0			0			1			0			0			0			1			0			0			1						0			0			1
	71.4			73			1			0			0			1			0			0			0			0			0			0			1			0			0			0			1
	66.4027			83			0			1			0			1			0			0			0			1			0			0			0						0			0			2
	52.4959			69			1			0			0			1			0			0			0			1			1			0			1			0			0			0			2
	55.8575			49			1			0			0			1			0			0			0			1			1			1			1			0			0			0			1
	84.5616			70			0			1			0			1			0			0			0			1			0			0			0			0			0			0			1
	49.1397			114			0			1			0			1			0			0			0			1			0			0			0			0			0			0			1
	65.1589			128			0			1			1			1			0			0			0			0			0			0			0			0			0			0			1
	55.9808			70			0			1			0			0			0			0			0			1			0			0			0			0			0			0			2
	53.7863			77			0			1			1			0			0			0			0			1			1			0			1			0			1			0			1
	67.4164			61			1			1			0			0			0			0			0			1			0			0			0						0			0			2
	56.7288			83			1			1			1			1			0			0			0			1			1			0			1			0			0			0			1
	37.9507			85			1			1			1			0			0			0			0			1			0			0			0						0			0			1
	89.9151						0			0			0			1			0			0			0			0			1			1			1			0			0			0			2
	76.0521			100			0			0			0			1			0			0			0			0			1			0			1						0			0			1
	88.7315			51			1			1			0			1			0			0			0			0			0			0			0						0			0
	79.2521			83.9			0			0			1			1			0			0			0			1			0			0			0			0			0			0			1
	59.7534			83			0			1			0			0			0			0			0			0			1			0			1						0			0			1
	61.9041			89			1			1			0			1			0			0			0			1			0			0			1			0			0			0			1
	80.3288			89			0			1			1			1			0			0			0			0			0			0			0			0			0			0			1
	51.8849			102			0			0			0			0			0			1			0			1			1			0			1			0			0			0			1
	56.6795			89			0			0			0			1			0			0			0			1			0			0			0			0			0			0			2
	66.5836			96			0			1			0			1			0			0			0			1			0			0			1			0			0			0
	75.7233			60			0			0			0			1			0			0			0			0			1			1			0						0			0			1
	66.3671			70			1			1			0			1			0			0									0			0			0						0			1			1
	54.9014			79			0			1			1			0			0			0			0			1			0			0			0			0			0			0			1
	43.9973			89			0			0			0			0			0			0			0			0			0			0			1						0			0			1
	44.1151			70			0			1																					0			0			0									1			1
	56.389			79			0			1			0												0			1			0			0			0						0			1			1
	55.5562			102			0			1			0			1			0			0			0			1			0			0			0			0			0			0			1
	66.389			77			0			0			0			1			0			0			0			0			0			0			0			0			0			0			1
	64.789			95			0			0			0			1			0			0			0			0			0			1			0						0			0			2
	42.537			140			0			1			1			1			0			0			0			1			0			0			0						0			0			1
	78.7616			67			1			1			0			1			0			0			0			0			0			0			1						0			0			1
	66.9863			80			0			1			0												0			0			0						0						0			1			1
	79.6			60			0			1			0			1			0			0			0			1			0			0			0						0			0			1
	65.3014			80			0			1			0			1			0			0			0			1			0			0			0			0			0			0
	53.274			118			0			1			1			0			0			0			0			1			1			0			1			1			0			0			2
	71.6356			78			0			0			0			0			0			0			0			0			1			0			0						1			0			1
	73.6466			71			0			1			0			1			0			0			0			1			0			0			0						0			0			1
	78.1096			77			0			1			0			1			0			0			0						0			0			0						0			0			1
	72.3671			77			0			1			0			0			0			0			0			0			0			0			0			0						0			1
	66.9288			89			0			0			0			1			0			0			0			0			0			0			0			0			0			0			1
	59.0877			67			0			0			0			1			0			0			0			1			0			0			0						0			0			1
	76.0904			89			0			1			0			0			0			0			0						0			0			0			0			0			0			1
	65.2603			96			0			1			1			1			0			0			0			1			0			0			0						0			0			1
	63.2384			70			0			1			0			1			0			0			0			1			0			0			0						1			0			1
	63.7726			66			0			1			0			0			0			0			0			1			0						0			0			0			0			1
	73.9644			78			0			1			1			1			0			0			0			1			0			0			0						0			0			1
	56.7288			84			1			1			1			0			0			0			0			1			1			0			1			0			0			0			3
	54.9014			78			0			1			1			0			0			0			0			1			1			0			1						0			0			3
	58.5808			120			0			1			0			0			1			0			0			1			0			0			1						0			0			1
	64.6027			64			1			1			0			0			0			0			0			1			0						0			0			0			0			2
	74.4548			90			1			1			0			1			0			0			0			1			0			0			0			0			0			0			1
	76.9753			104			0			0			1			1			0			0			0			0			0			0			0			0			0			0			1
	68.074			74			1			1			0			1			0			0			0			1			0			0			0			0			0			0			1
	50.2274			85			1			1			0			1			0			0			0			1			0			0			0						0			0
	80.9233			66			0			1			0			1			0			0			0			1			1			0			1			0			0			0
	51.9452			85			0			0			0			1			0			0			0			0			0			0			0			0			0			0
	69.4411			81			1			0			1			1			0			0			0			1			0			0			1			1			0			0			1
	61.811			94			0			0			1			1			0			0			0			1			0			0			0			0			0			0			2
	65.7425			67			0			0			0			1			0			0			0			1			1			0			0			0			0			0			2
	73.6466			72			0			1			0			1			0			0			0			1			1			0			1			0			0			0			1
	69.7233			61			1			0			0			1			0			0			0			0			0			0			0						0			0			1
	73.8219			78			0			0			0			1			0			0			0			1			0			0			1			0			0			0			3
	42.537			134			0			1			1			1			0			0			0			1			1			0			1						0			0			3
	65.7425			67			0			1			0			0			0			0			0			1			1			0			1						0			0
	68.7315			58			0			1			0			0			0			0			0			1			0			0			0						0			0			1
	66.6301			66			1			1			0			0			0			0			0			1			0			0			0						0			0			1
	64.411			78			0			1			0			0			0			0									1			0			1									0			1
	45.5151			123			0			1			1			1			0			0			0			1			0			0			0			1			0			0			2
	72.7589			114			0			1			1			0			0			0			0			1			1			0			1			0			0			0			2
	61.3836			82			0			0			0			1			0			0			0			0			1			0			0						0			0			2
	57.1781			83			0			1			0			1			0			0			0			0			0			0			0			0			0			1			1
	61.3562			89			0			0			0			1			0			0			0			0			1			0			1			0			0			0			1
	60.726			76			0			1			0			0			0			0			0			1			1						0			0			0			0			2
	50.9397			112			1			1			1			1			0			0			0			1			1			0			1			0			0			0
	55.2822			100			0			1			0			0			0			0			0			1			0			0			0						0			0			1
	52.8658			58			1			1			0												0						0			0			0						0			0			1
	67.7863			58			1			1			0			1			0			0			0			1			0			0			0			0			0			1			1
	68.5014			85			0			0			1			0			0			0			1			0			0			0			0			0			0			0			1
	62.8904			71			0			0			0			0			0			0			0			1			0			0			1						1			0			1
	61.8575			76			1			1			0			0			0			0			0			1			0			0			0			0						0			2
	62.7425			86			1			1			0			0			0			0			0			1			0			0			0						0			0			1
	82.7726			70			1			1			1			0			0			0			0			1			0			0			0						0			0			1
	45.5753			95			0			1			0			0			0			0			0			1			0			0			0						0			0			2
	58.9808			72			0			1			0			0			0			0			0			1			0			0			0						0			0			2
	69.7973			62			0			1			0			0			0			0			0			0			0			0			0						0			0			1
	72.389						1			1			0			1			0			0			0			1			0			0			0			0			0			0			2
	53.4575			101			1			1			0			1			0			0			0			0			0			0			0			0			0			0			1
	62.2658			110			0			1			0			1			0			0			0			1			0			0			0			0			1			0			1
	66.1808			95			0			0			1			1			0			0			0			1			0			0			1			0			0			0			1
	83.5616			82			0			0			0			1			0			0			0			0			1			0			1			0			0			0			2
	67.5836			102			0			0			0			1			0			0			0			1			1			0			1			0			0			0			1
	63.011			57			1			0			1			1			0			0			0			0			0			0			0			0			0			0			1
	57.1781			83			0			1			0			1			0			0			0			1			1			0			1						0			0			1
	68.211			90			0			1			1			1			0			0			0			0			0			1			1						0			0			1
	59.0521			81			0			1			0			0			0			0			0			1			0			0			0						1			0			1
	82.0932			79			0			0															0									0									0			0			1
	52.8658			58			1			1			0			1			0			0			0			1			1			0			1			0			0			0			2
	64.5726			86			1			1			1			1			0			0			0			1			1			0			0			0			0			0			1
	69.6			114			0			0			0			1			0			0			0			1			0			0			0						0			0			1
	67.3644			83			0			1			0			1			0			0			0			1			1						1						0			0			1
	59.2192			70			0			0			0			0			0			0			0			0			0			0			0			0			0			0			1
	61.4329			69			1			1			0			1			0			0			0			1			0			0			0			1			0			0			1
	87.7014			60			0			1			0			1			0			0			0			0			1			0			0			0			0			0			2
	51.5589			97			0			0			0			0			0			0			0			1			1			0			0			0			0			0			1
	61.0877			77			0			1			0			1			0			0			0			1			0			0			0			1			1			1			1
	71.4247			66			0			1			0			1			0			0			0			1			1			0			0			0			0			0			2
	59.0027			82			1			0			0			1			0			0			0			1			1			0			1						0			0			1
	57.5233			114			0			1			1			1			0			0			0			0			0			0			0			0			0			0
	63.9644			67			1			1			0			1			0			0			0			0			0			0			0						0			0			2
	64.5726			86			1			1			1			1			0			0						0			1			0			1						0			0			2
	71.2904			111			0			1			0			1			0			0			0			1			0			0			0						0			0			1
	58.9699			96			0			1			0			1			0			0			0			0			0			0			0						0			0			1
	49.6			67			1			1			1			0			0			0			0			1			0			0			0						0			0			1
	58.2603			51			0			1			0			0			0			0			0			1			0			0			0						0			0			2
	63.1315			85			1			1			1			1			0			0			0			0			0			0			0						0			0			1
	64.9178			105			1			1			0			0			0			0			0						0			0									0			0			1
	66.0959			83			1			1			0			0			0			0			0			1			0			0			0			0			0			1			1
	50.789			91			0			1			1			1			0			0			0			1			1			0			0						0			0			1
	65.8			96			0			1			0			0			0			0			0			0			0			0			0			0			0			0			1
	82.1863			67			1			1			0			1			0			0			0			1			1			0			0						0			1			1
	53.6521			77			0			0			0			1			0			0			0			1			1			0			1						0			0			1
	82.6521			78			1			0			0			1			0			0			0			1			0			0			1			0			0			0			1
	75.8082			63			1			0			0			1			0			0			0			0			0						1			0			0			0			1
	62.0164			97			0			0			0			1			0			0			0			1			1			0			1			0			0			0			1
	51.7123			111			0			1			0			1			0			0			0			0			1			0			1						0			0			1
	58.9699			100			0			1			0			1			0			0			0			0			1			0			1			0			0			0			1
	55.4603			81			1			1			0			1			0			0			0			1			0			0			0						0			0			1
	47.5205			92			0			1			0			0			0			0			0			1			0			0			0						0			0			1
	78.4301			77			0			1			0			1			0			0			0			1			0			0			0			0			0			0			2
	51.4767			127			0			1			0			0			0			0			0			0			0			0			0			0			0			0			1
	59.4959			114			0			1			0			1			0			0			0			0			0			1			0			0			0			0			1
	40.074			67			1			1			0			1			0			0			0			0			0			0			0						0			0			1
	78.4466			78			1			1			0			0			0			0			0			0			0			0			0						1			0			1
	61.9699			75			1			1			0			0			0			0			0			0			0			0			0						1			0			1
	76.0658			86			1			1			1			1			0			0			0			0			0			0			0						1			0			1
	60.726			77			0			0			0			1			0			0			0			0			0			0			1						0			0			1
	54.8521			83			1			1			0			0			0			0			0			0			0			0			0						0			0			1
	66.9808			112			0			0			0			1			0			0			0			1			1			0			1						0			0			2
	45.1616			73			1			0			0			0			0			0			0			1			1			0			1						0			0			1
	84.5178			66			0			1			1			1			0			0						0			0			0			0			0						0
	53.8959			128			0			0			0			0			0			0			0			1			0			0			0									0			2
	80.3726			67			0			1			0			1			0			0			0			0			0			0			0						0			0			1
	82.2959			73			0			1			0			1			0			0			0			1			0			0			0			0			0			0			1
	58.2877			73			1			1			0			1			0			0			0			1			0			0			0			0			0			0			2
	69.4658			76			1			1			1			0			0			0			0			1			0			0			0						0			0			1
	70.6082			64			1			1			0			1			0			0			0			0			0			0			0			0			0			0			1
	69.4658			76			1			1			0			1			0			0			0			0			0			0			0						0			0			1
	65.0849			85			0			1			0			1			0			0			0			1			0			0			0						0			0			2
	78.2274			74			0			1			0			1			0			0			0			0			0			0			0									0			1
	50.5753			83			0			1			0			0			0			0			0			1			0			0			0			0			0			0			1
	79.1562			68			0			1			0			1			0			0			0			0			1			0			0			0			0			0			1
	58.789			88			0			0			0			1			0			0			0			1			0			0			0						0			0			2
	45.1151			75			0			1			0			0			0			0			0			1			0			0			0			0			0			0			1
	42.663			120			0			1			0			1			0			0			0			1			0			0			0			1			0			0			1
	51.8055			83			1			1			0			1			0			0			0			1			1			0			0			0			0			0			1
	63.3808			80			0			1			0			0			0			0			0			0			0			0			0						0			0			1
	56.6137			96			0			1			0			1			0			0			0			1			0			0			0						0			0			1
	68.1233			89			0			1			0			0			0			0			0			0			0			0			0			0			0			0			1
	68.5507			63			1			1			0			1			0			0			0			1			0			0			0						0			0			1
	48.7699			111			0			1			0			0			0			0			0			1			0			0			0						1			0			1
	76.8384			39			1			1			0			0			0			0			0			1			0			0			0						0			0			1
	84.3288			83			0			1			1			1			0			0			0			1			0			0			0						0			0			1
	71.9644			87			1			1			0			0			0			0			0						0			0			0						0			0			1
	53.9041			92			0			1			0			0			0			0			0			1			0			0			0						0			0			1
	66.7288			88			0			1			0			0			0			0			0						0			0			0			0			0			0			1
	69.8164						0			1			0			0			0			0			0			1			0			0			0			0			1			0			1
	57.1151			58			1			1			1			1			0			0			0			0			1			0			1			0			0			0			2
	66.0959			88			1			1			0			0			0			0			0			1			1			0			1			1			0			0			1
	83.5233			57			1			1			0			0			1			0			0			0			0			0			0			0			1			0			1
	41.1452			77			0			1			0			0			0			0			0			1			0			0			0			0			0			0			1
	73.0822			73			1			1			0			1			0			0			0			0			0			0			0			0			1			0			1
	53.7342			98			0			1			0			0			0			0			0			0			0			0			0			0			0			0			2
	73.5534			83			1			0			0			1			0			0			0			0			0			0			0			0			0			0			1
	79.1562			68			0			1			0			1			0			0			0			0			0			0			1			0			0			0			1
	69.1041			75			1			1			0			1			0			0			0			0			0			0			0						0			0
	62.8603			85			0			1			0												0			1			0			0			0						0			0			1
	64.2521			64			0			1			0			1			0			0			0			1			0			0			0						0			0			1
	89.7808			72			1			1			0			0			0			0			0			0			0			0			0			0			0			0			1
	67.0137			106			0			0			1			1			0			0			0			1			0			0			0						0			0
	42.3534			105			0			1			0			0			0			0			0			0			1			0			1			1			0			0			1
	79.0603						1			1			0			1			0			0			0			0			1			1			0			0			0			0			1
	69.3205			109			0			0			0			1			0			0			0			1			1			0			1			0			0			0			1
	50.2411			66			1			0			0			0			0			0			0			1			0			0			0			0			0			0			1
	66.6411			83			0			0			0			1			0			0			0			1			0			0			0						0			0			1
	54.589			146			0			1			1			1			0			0			0			1			0			0			0			0			0			0			1
	72.3589			75			0			1			1			1			1			1			0			1			1			0			0			0			1			0			1
	69.3205			109			0			1			1			1			0			0			0			1			1			0			1						0			0			1
	61.1041			90			0			1			0			1			0			0			0			1			1			0			1			0			1			0			1
	62.3589			96			0			1			0			1			0			0			0			1			1			0			0						0			0			1
	78.5534			70			1			1			0			1			0			0			0			1			0			0			0						0			0			1
	54.8767			77			0			1			0			1			0			0						1			0			0			0						0			0			1
	64.1233						0			0			0			1			0			0			0						0			0			1						0			0			1
	74.3041			83			0			0			0			1			0			0						0			0			0			0			0			0			0			1
	67.6658			69			1			1			1			1			0			0			0			0			0			0			0			1			0			0			2
	76.537			74			0			1			0			1			0			0			0			1			1			1			1						1			1			1
	63.9425			72			0			0			0			0			0			0			0			0			0			0			0			0			0			0			2
	66.4137			113			0			1			1			0			0			0			0			0			1			0			1			1			0			0			1
	76.1068			47			1			1			0			1			0			0			0			0			1			0			0			0			0			0			1
	66.2137			86			0			1			0			1			0			0			0			0			0			0						0						0
	58.9781			77			0			1			0			0			0			0			0			0			0			0			0			0			0			1			1
	64.9863			111			0			0			0			1			0			0			0			0			0			0			0						0			0			1
	46.3699			86			0			1			0			1			0			0			0			1			0			0			0			0			0			0			2
	60.5753			105			1			0			1			1			0			0			0			1			1			0			1			0			0			0			1
	75.989			100			0			0			0			1			0			0			0			1			1			0			0			0			0			0			1
	67.0904			66			1			1			0			1			0			0			0			1			1			0			0			0			0			0			1
	75.6712			78			0			1			0			1			0			0			0			1			1			1			0						0			0			1
	39.6329			79			0			1			1			1			0			0			0			1			0			0			0			0			0			0
	70.3671			64			0			1			0			1			0			0			0			0			0			0			0						0			0			1
	74.0466			64			1			1			0			0			0			0			0			1			0			0			0						0			0			1
	70.4986			67			0			1			0			1			0			0			0			1			0			0			1						0			0			1
	78.2			78			1			1			0			1			0			0			0			0			0			0			0						0			0			1
	84.811			61			1			1			0			1			0			0			0			0			0			1			0			0			0			0			1
	84.9233			77			0			1			1			1			0			0			0			1			0			0			0						0			0			2
	63.6685			104			0			1			1			1			0			0			0			0			0			0			0						0			0			2
	53.3397			87			0			1			0												0			0			0						0			0			0			0			1
	44.4356			68			0			1			0												0			1			0			0			0			0			0			0
	72.4904			89			0			0			0			1			0			0			0			1			1			0			0						1			0			2
	60.789			99			0			1			1			0			0			0			0			0			0			0			0						0			0
	76.9534			62			0			1			0			0			0			0			0			1			0			0			0						0			0
	65.9671			89			0			1			0			0			0			0			0			1			0			0			0			0			0			0			1
	58.3123			55			0			1			0			0			0			0			0						0												0			0			1
	58.5671			137			0			1			1			1			0			0			0			0			0			0			0						0			0			1
	63.1123			89			0			1			0												0			1			0			0			0			0			0			0			1
	50.6301			70			0			1			0			0			0			0			0						0			0			0						0			0			1
	69.5644			67			1			1			1			1			0			0			0			1			0			0			0						0			1			1
	49.4986			103.9			0			1			0			1			0			0			0			1			1			0			1						0			0			2
	73.0986			90			0			1			1			1			0			0			1						0			0			0						1			1			1
	64.7644			90			0			1			0			0			1			0			0			0			0			0			0			0			0			1			2
	85.6767			76			1			1			0			0			0			0			0			0			0			0			0						0			0			1
	41.3123			90			0			1			0			0			0			0			0			1			0			0			0						0			0			1
	47.2384			140.2			0			1			0			1			0			0			0			1			0			0			0			1			0			0			2
	78.8082			64			0			1			0			1			0			1			1			0			1			1			0			0			1			0			2
	50.2959			82			0			1			0			1			0			0			0			1			0			0			0			0			0			0			1
	75.7863			72			0			1			0			1			0			0			0			1			0			0			0						0			0			1
	70.4877			74			0			1			1			1			0			0			0			1			0			0			0						0			0			1
	39.3671			114			0			1			0			1			0			0						0			0			0			0						0			0			1
	65.8685			69.9			0			1			0												0						0									0			0			0
	57.1041			82			0			0			0			1			0			0			0			1			1			0			1						0			0			1
	92.3178			79			0			1			0			0			0			0			0			0			0			0			0						0			0			1
	60.789			99			0			1			0			0			0			0			0			0			0			0			1			0			0			0			2
	51.8301			83.9			0			1			0			0			0			0			0			0			0			0			0						0			0			1
	51.0849			89			0			1			0			0			0			0			0			1			0			0			0			0			0			0			1
	76.8219			96			0			0			1			1			0			0			1			0			0			0			1			0			0			0
	73.9945			89.8			0			1			0			1			0			0			0			0			0			0			0			0			0			0
	75.5479			102			0			1			1			1			0			0			0			0			0			0			0						0			0			1
	66.0712			78			1			1			0			0			0			0			0			0			0			0			0			0			0			0			1
	56.8411			82			0			1			0			0			0			0			0			1			1			0			0			0			0			0			1
	88.9918			74.8			0			1			0			0			0			0			0			1			1			1			1						0			0			1
	41.5397			104			0			1			0			1			0			0			0						0			0			0						0			0			1
	46.8822			68			0			1			0			0			0			0			0			1			0			0			0			0			1			0			1
	48.211			119			0			0			1			1			0			0			0			0			0			0			0			0			0			0			1
	73.8795			73			1			0			1			1			0			0			0			0			0			0			0			0			0			0			1
	83.4767			73			1			1			0			1			0			0			0			0			0			0			0						0			0			1
	70.926			89			0			1			0			1			0			0			0			0			1			0			1						0			0			1
	84.9918			58			1			1			0			1			0			0			0			0			0			0			0						0			0			2
	79.9178			70			1			1			1			1			1			0			0						1			0			0			0			1			0			1
	56.0164			78			1			1			1			1			0			1			0			1			1			0			1						0			0			1
	77.4959			96			0			0			0			0			0			0			0			1			1			0			1			0			0			0			1
	56.1479			95			0			1			1			1			0			0			0			1			1			0			1			0			0			0			2
	68.6986			77			0			0			0			1			0			0			1			1			1			0			1			0			1			0			2
	79.4849			73			0			1			0			1			0			0			0			1			1			1			1			0			0			0			1
	48.1616			100			0			1			0			1			0			0			0			0			0			0			0			0			0			0			1
	44.0658			80			0			1			0			1			0			0			0			1			1			0			1						1			0			1
	48.663			108			0			1			0			0			0			0			0			1			0			0			0						1			0			1
	70.1973			42			1			1			0			1			1			0			0			1			0			0			0						0			0			1
	50.9644			67			1			1			0			0			0			0			0			1			0			0			0						0			0			1
	46.1616			77			0			0			0												0			1			0			0			0						0			0			1
	50.6301			67			0			1			0												0						0			0			0						0			0			4
	47.4			58			0			1			0												0						0			0			0						0			0			1
	45.4137			51			1			1			0			1			0			0			0			1			0			0			0						0			0			1
	87.0329			85			1			1			1			1			0			0			0			0			1			0			1			0			0			0			1
	68.6055			51			1			1			0			1			0			0			0			1			1			1			0						1			0			1
	57.8082			84			0			0			1			1			0			0			0			0			1			0			0			0			0			0			2
	79.1041			102			0			1			1			0			0			0			1						0			0			0						1			0			1
	49.5753			128			0			1			1												0						0									0			0			0			1
	58.7397			95			0			0			0			1			0			0			0			0			0			0			0			0			0			0			1
	84.526			60			1			1			0			0			0			0			0			0			0			0			0			0			1			1			1
	63.8877			65			1			1			1			1			0			0			0			0			0			0			0			0			0			0			1
	66.0712			89			0			1			0			1			0			0			0			1			0			0			1						0			0			1
	65.463			96			0			1			0			1			0			0			0			1			1			0			1						1			0			1
	45.4137			51			1			1			0			1			0			0			0			1			1			0			1			0			1			0			1
	54.8466			71			0			1			0			0			0			0			0			1			0						0			0			0			0			1
	80.9041			48			1			1			0			1			0			0			0			0			0			0			0			0			0			0			1
	59.1863			89			0			0			0			1			0			0			0			1			0			0			0						0			0			1
	73.1589			77			0			0			1			1			0			0			0			0			0			0			0			0			0			0			2
	69.0904			83			0			0			0			1			0			0			0			0			0			0			0			0			0			0			1
	88.6027			76			0			1			0			1			0			0			0			1			1			0			1			0			0			0			2
	75.9616			96			0			1			0			1			0			0			0			1			1			0			0			0			0			0			1
	80.0685			93			0			1			0			0			0			0			0			1			0			0			0						0			0			3
	60.8767			67			0			1			0			0			0			0			0			1			0			0			0						0			0			2
	68.8685			102			0			1			0			1			0			0			0			0			0			0			0			0			0			0			1
	87.8685			70			1			1			0			1			0			0			0			0			0			0			0						1			0			2
	60.8986			80			0			1			0			0			0			0			0			1			0			0			0			0			0			1			3
	73.8795			92			0			1			0			1			0			0			0			1			1			0			1						0			0			2
	65.3014			78			0			0			0			1			0			0			0			1			1			0			1						0			0			1
	84.5562			70			0			0			0			1			0			0			0			1			0			0			0						0			0			1
	74.2932			102			0			0			0			1			0			0			0			0			1			0			1			1			0			0
	80.9041			44			1			1			0			1			0			0			0			0			1			0			1						1			0			1
	66.6411			83			0			1			0			0			0			0			0			1			0			0			0			0			1			0			3
	56.4329			77			0			0			0			0			0			0			0			1			1			0			1			0			0			0			1
	75.9123			107			1			1			0			1			0			0			0			1			0			0			0			0			0			0			2
	74.3644			75			1			1			1			1			0			0			0			0			1			0			0						1			0			1
	58.0411			86			0			1			0			0			0			0			0			1			0						0			0			1			0			1
	79.937			77			0			1			0			1			0			0			0			1			0			0			0			0			0			0
	56.0959			65			0			1			0			1			0			0			0			1			0			0			1			0			0			0			1
	77.0795			115			0			1			1			1			0			0			0			1			0			0			0						0			0			1
	48.1205			70			0			1			0			0			0			0			0			1			0			0			0			0			1			0			1
	70.589			54			1			1			0			1			0			0			0			1			0			0			1			0			0			0			1
	69.1096			70			0			1			0			1			0			0			0			0			0			0			0						0			0			1
	82.9452			61			0			1			0			1			0			0			0			1			0			0			0						0			0			1
	57.0055			85			0			1			0			0			0			0			0			0			0			0			0						1			0			1
	70.2712			89			0			1			0			1			0			0			0			1			0			0			0			0			0			0			1
	73.6082			83			0			1			0			1			0			0			0			1			0			0			0			0			0			0			1
	78.4575			75			1			1			0			1			0			0			0			0			0			0			0			0			0			0
	66.5644			77			0			0			0			1			0			0			0			1			1			0			1			0			0			0
	68.1836			78			0			1			1			0			0			0			0			0			0			0			0			0			0			0			1
	63.6904			53			1			1			0			0			0			0			0			1			0			0			0						0			0			2
	57.6274			127			0			1			0			0			0			0			0			0			0			0			0			0			0			0			1
	49.7205			112			0			1			1			0			0			0			0			1			0			0			0			1			0			0			1
	74.4192			63			0			0			1			0			0			0			0			0			0			1			0						0			0			1
	75.9781			86			0			1			0			1			0			0			0			1			0			0			0			0			0			0			1
	46.7425			97			0			1			0			1			0			0			0			1			1			0			1						0			0			1
	74.789			78			0			1			0			1			0			0			0			0			0			0			0						0			0			1
	58.9973			77			0			1			0			0			0			0			0			0			0			0			0						0			0			1
	58.9973			77			0			1			0			0			0			0			0			0			0			0			1			0			0			0
	52.1479			74			0			1			0			0			0			0			0			1			0			0			0						0			0			1
	66.8986			70			1			1																		1			0			0			0						0			0			1
	54.1233			71			0			1			0			0			0			0			0			1			0			0			0						0			0			1
	53.5205			104			0			1			1			0			0			0			0			1			0			0			0						0			0			1
	57.1699			89			0			1			0			0			0			0			0			0			0			0			0			0			0			0			1
	48.4			79			0			1			0			0			0			0			0			1			0			0			0						0			0			1
	75.2575			46			1			1			1			0			0			1			0			1			1			0			1						0			0			1
	85.2795			70			1			1			0			1			0			0			0			0			0			0			0			0			1			0			1
	54.3205			96			0			0			0			1			0			0			0			0			0			0			0			0			0			0			2
	78.3014			77			0			1			0			1			0			0			0			1			0			0			0			0			0			0			2
	79.1753			91			0			1			1			1			1			0			0			1			0			0			0						0			0			1
	70.1562			80			0			1			1			1			0			0			0			1			0			0			0			0			0			0			3
	65.0712			102			0			1			1			1			0			0			0			1			0			0			0			0			0			0			1
	75.3945			102			0			0			0			0			0			0			0			1			0			0			0						0			0
	62.0438			65			0			1			0			1			0			0			0			0			0			0			0			0			1			0			2
	59.2466			70			0			1			0			1			0			0			0			1			0			0			0						0			0			1
	60.6822			96			0			1			1			0			0			0			0			0			0			0			0						0			0			1
	53.5014			92			0			1			1			0			0			1						1			0			0			0						0			0
	62.4411			96			1			1			0			1			0			0			0			1			0			0			0									0
	70.1836			64			0			1			0			1			0			0			0			1			0			0			0						0			0			1
	85.989			49.9			1			1			0			1			0			0			0			0			0			0			0						0			0			1
	61.9863			108			0			1			1			0			0			0			0			0			0			0			0			0			0			0			1
	75.1178			96			0			1			0			1			0			0			0			0			0			0			0			1			0			0			1
	74.4658			83			0			0			1			0			0			0			0			1			1			1			0			0			1			0			2
	51.2521			80			0			0			1												0			0			0			0			0			0			0			0			2
	52.5562			74			0			0			1			1			0			0			1			1			0			0			1			0			0			0			2
	85.0137			103			0			1			1			1			0			1			0			0			0			0			0			0			0			0			1
	64.1616			98			0			1			1			1			0			0			0			0			0			0			0						0			0			1
	60.5699			95			0			1			0			0			0			0			0			0			0			0			0						0			0			1
	81.0904			70			0			1			0			0			0			0			0			1			0			0			0			0			0			0			1
	49.1233			118			0			1			0			1			0			0			0			1			0			0			0						0			0			1
	56.2247			66			0			1			1			0			0			0			0			0			0			0			0						0			0			1
	63.5644			87			1			1			0			1			0			0			0			0			0			0			0			0			1			0			1
	81.0986			86			0			0			0			1			0			0			0			1			1			0			0			1			0			0			1
	71.2055			70			1			0			0			0			0			0			0			1			1			0			0			0			0			0			1
	60.7479			102			0			0			0			1			0			0			0			1			0			0			0			0			0			0			1
	57.1781			83			0			0			0			0			0			0			0			0			1			0			1						0			0			1
	81.0904			80			0			1			0			0			0			0			0			1			0			0			1						1			0			1
	66.4301			87			1			1			1			1			0			0			0			0			1			0			0						1			0			1
	51.2877			73			1			0			0			1			0			0			0			0			0			0			0			0			0			0			2
	61.0411			73			0			1			0			1			0			0			0			0			1			0			1			0			0			0			2
	66.6849			80			0			1			1			1			0			0			0			1			0			0			0						0			0			2
	61.1808			77			0			1			0			1			0			0			0			0			0			0			0						0			0			1
	77.6658			89			0			1			0			1			0			0			0			1			0			0			0						0			1			1
	75.2082			67			0			1			0			1			0			0			0			1			0			0			0			0			0			0			1
	46.7616			90			0			1			1			1			0			0			0			0			0			0			0			0			0			0			1
	60.4438			81			0			1			0			0			0			0			0			1			0			0			0			0			0			0			1
	61.1808			77			0			1			0			0			0			0			0						1			0			1						0			0			2
	77.6658			89			0			1			0			0			0			1			0			1			1			0			1			0			0			0			1
	56.989			77			0			1			0			1			0			0			0			0			0			0			0			0			0			0			1
	67.9205			67			0			1			0			1			0			0			0			1			1			1			0			0			0			0			1
	54.3425			86			0			1			0			0			0			0			0			1			0			0			0			0			0			0			1
	38.589			60			0			1			0			0			0			0			0			1			0			0			0			0			0			0			1
	51.6438			101			0			0			0			1			0			0			0			1			0			0			0			0			0			0			1
	67.074			106			1			1			0			1			0			0			0			1			1			0			1						0			0			2
	56.4329			70			0			1			0			1			0			0			0			0			0			0			0			0			0			0			1
	57.8438			98			0			1			0			0			0			0			0			1			1			1			1						0			0			1
	55.4			74			0			1			0												0			1			0			0			0			0			0			0			1
	85.0164			53			1			1			0			1			0			0			0			0			0			0			0						0			0			1
	81.3671						0			1			0			1			0			0			0			0			0			0			0						0			0			1
	44.2356			104			0			0			0			1			0			0			0			1			0			0			0			0			0			0			1
	59.8137			81			0			1			0			1			0			0			0			0			0			0			0			0			0			0			1
	83.1479			67			0			0			0												0			0			0			0			0						0			0			3
	68.1151			73			0			1			0			0			0			0			0			1			0			0			0			0			0			0			1
	76.0575			58			1			0			1			0			0			0			0			0			0			0			1						0			0			1
	46.8712			86			0			1			0			0			0			0			0			1			0			0			0						0			0			1
	71.8658			87			0			1			0			0			0			0			0			0			0			0			0						0			1			1
	71.2192			72			0			1			0			1			0			0			0			0			0			0			0						0			0			1
	50.737			89			0			1			0			0			0			0			0			1			0			0			0			0			0			0			1
	71.1726			111			0			0			0			1			0			0			0			1			0			0			0						0			0			1
	61.1041			92			0			0			0			1			0			0			0			0			1			0			1						0			0			2
	46.8712			92			0			1			0			0			0			0			0			1			0			0			0			0			0			0			1
	76.5562			65			1			0			0			1			0			0			0			0			0			1			0						0			0			1
	38.9918			88			0			1			1			0			0			0			0			0			0			0			0						0			0			2
	70.2932			93			0			0			1			1			0			0			0			1			0			0			1						0			0			1
	55.4			71			0			0			0			1			0			0			0			0			1			0			1			0			0			0			1
	60.3671			79			1			1			1			1			0			0			1			1			1			0			0			0			1			0			1
	79.3534			85			0			1			1												0			0			1			1			0			1			1			0			1
	56.2247			63			0			1			0			0			0			0			1			1			1			0			1						1			0			1
	52.6959			73			0			1			0			0			0			0			0			1			0			0			0						0			0			1
	88.3616			66			0			0			0			1			0			0			0			0			0			0			0						0			0			1
	79.1671			73			0			1			1			1			0			0			0			0			0			0			0						0			0			1
	57.5534						0			1			1			1			0			1			0									0			0						0			1			2
	69.5671			80			0			1			0			0			0			0			0			1			0			0			0						0			0			1
	63.337			92			0			0			0			1			0			0			0			1			0			0			1			0			0			0			1
	67.074			105			1			1			0			1			0			0			0			1			1			0			1			0			0			0			1
	84.4219			63			0			1			0			1			0			0			0			1			0			0			0						0			0			1
	38.0137			106			0			1			0			1			0			0			0			1			0			0			0						0			0			2
	54.0932			103			0			1			1			1			0			0			0			1			1			0			1			0			0			0			1
	74.1863			87			0			0			0			1			0			0			0			1			1			1			1			0			0			0			1
	64.3014			115			1			1			1			1			0			0			0			1			1			0			0						0			0			1
	74.1205			64			1			1			0			1			0			0			0			1			0			0			0						1			0			1
	58.2849			96.2			0			0			1			1			0			0			0			1			1			0			1						0			0			1
	73.7699			106			0			1			1			1			0			0			0			1			1			0			1						1			0			2
	53.9644			99			0			1			0			1			0			0			0			1			1			0			1						0			0			1
	74.1178			83			0			0			0			1			0			0			0			1			0			0			0						0			0			1
	57.6192			95			0			1			0			0			0			0			0			1			0			0			0						0			0			1
	72.9397			101			0			1			0			0			0			0			0			0			0			0			0			0			0			0			1
	70.5068			65			0			1			0			1			0			0			0			1			0			0			0			0			0			0			2
	69.5644			54			1			0			0			1			0			0			0			1			0			0			0						0			0			2
	75.1178			83			1			0			1			1			0			0			0			0			0			0			1						0			0			2
	52.5068			82			0			1			0			1			0			0			0			0			0			0			0			0			0			0			1
	71.2356			79			0			0			0			1			0			0			0			1			1			0			1			0			0			0
	75.9123			101			1			0			0			1			0			0			0			0			0			0			1			0			0			0			1
	53.2685			131			0			1			0			0			0			0			0			1			0			0			0			0			0			0			1
	74.3863			110			1			0			0			1			0			0			0			0			1			0			1			0			0			0			2
	65.3041			99			0			1			0			1			0			0			0			1			0			0			0			0			0			0			1
	72.6959			83.9			0			0			0			1			0			0			0			1			1			0			1						0			0			1
	58.7233			67			0			1			0												0			1			0						0			0			0			0			3
	72.6301			74			1			1			0			1			0			0			0			1			0			0			0			0			0			0			1
	63.7397			102			0			1			0			1			0			0			0			1			0			0			0						0			0			2
	71.1178			89			0			1			1			1			0			0			1			1			1			1			1			0			0			0			2
	45.6959			85			0			1			0			0			0			0			0			0			0			0			0						0			0			1
	54.0932			99			0			1			1			1			0			0			0			1			1			0			1						0			0			2
	73.5041			77			1			1			0			0			0			0			0			1			0			0			0			0			0			0			2
	62.4411			96			1			0			0			1			0			0			0			1			1												0			0			2
	76.2767			60			1			1			0			1			0			0			0			1			0			0			0						0			0			3
	72.3589						0			0			1			1			0			0			0			1			1			0			1						0			0			1
	50.6027			95			0			0			1			1			0			0			0			1			1			0			1						1			0			2
	63.989			81			0			0			1			1			0			0			0			1			0			0			0						0			0			1
	46.8986			89			0			1			0			0			0			0			0			1			0			0			0			0			0			0			1
	65.7151			112			0			1			0			0			0			0			0			1			0			0			0						0			0			1
	60.0877			79			0			1			0			0			0			0			0			1			0			0			0						0			0			1
	64.6411			101			0			1			0			0			0			0			0			0			0			0			0			0			0			0			1
	69.1425			91			0			1			0			1			0			0			0			1			1			0			1			0			0			0			3
	69.5671			67			0			0			0			1			0			0			0			0			1			0			1						0			0			1
	46.3123			90			0			1			0			1			0			0			0			1			0			0			0			0			0			0			1
	37.3753			48			1			1			0												0			1			0			0			0			0			1			0			1
	52.5726			114			0			1			0			0			0			0			0			0			0			0			0			0			1			0			1
	53.4521						0			1			0			1			0			0			0			1			1			0			1			0			0			0			1
	74.5589			69			0			1			0			1			0			1			0			1			1			0			1			0			0			0			1
	46.8986			89			0			0			0			1			0			0			0			0			1			0			1			0			1			0			1
	79.5671			107			0			1			0			1			0			0			0			1			1			0			0						0			0			2
	67.8849			77			0			1			0			0			0			0			0			1			0			0			0						0			0			2
	82.2274						0			1			0			1			0			0			0			1			0			0			0						0			0			1
	50.1753			95			0			1			0			0			0			0			0			0			0			0			0						0			0			1
	46.5288			91			0			1			0			0			0			0			0			1			0			0			0						0			0			1
	67.0521			106			0			1			0			1			0			0			0			0			0			0			0			0			0			0
	45.5753			98			0			0			0			1			0			0			0			1			1			0			1			0			0			0			1
	67.9068			85			0			1			1			1			0			0			0			1			0			0			0						0			0			1
	71.0055			96			1			1			0			0			0			0			0			0			0			0			0			0			0			0
	66.0466			65			1			0			1			1			0			0			0			0			1			0			1						0			0			1
	72.9836			65			0			1			0			1			0			0			0			1			0			0			0						0			0			1
	77.9068			73			0			0			0			1			0			0			0			0			0			0			0			0			0			0			1
	73.8493			96			1			0			0			1			0			0			0			0			0			0			0						0			0			1
	67.9068			85			0			1			1			1			0			0			0			1			1			0			0			1			0			0			1
	70.2493			90			0			1			1			1			0			0			0			1			1			1			1			0			0			0			2
	73.9205			85			0			1			0			0			0			0			0			0			0			0			0			0			0			0			1
	82.7699			87			0			1			1			1			0			0			0			1			0			0			0						0			0			2
	60.7808			90			0			1			1			1			0			0			0			1			0			0			0						0			1			1
	69.074			94			0			1			0			1			0			0			0			0			0			0			1						0			0			1
	66.4493			70			1			1			0			0			0			0			0			0			0			0			0						0			0			1
	70.3589			45			1			1			0			0			1			0			0			1			0			0			0			0			0			0			1
	67.0521			105			0			1			0			1			0			0			0			0			1			0			0			0			0			0			3
	71.0055			102			1			1			0			1			0			0			0			0			0						1			0			0			0			2
	62.6055			88			0			1			0			1			0			0			0			1			1			0			0			0			0			0			1
	54.5123			67			0			0			1			1			0			0			0			1			0			0			0			0			0			0			1
	70.9151			120			0			1			1			1			0			0			0			0			1			0			1						1			0			1
	79.4932						0			1			0												0						0									0			0			0			1
	56.6164			76			0			1			0			0			0			0			0						0			0			0			0			0			0			1
	58.2548			72			1			0			0			1			0			0			0			1			1			0			0			0			0			0			2
	57.0055			89			0			0			0			1			0			0			0			0			1			0			1			0			0			0			2
	69.7562			106			1			1			0			1			0			0			0			1			1			0			0			0			0			0			1
	66.9534			79			0			0			0			1			0			0			0			1			0			0			0			0			0			0			1
	70.2603			81			0			0			0			1			0			0			0			1			0			0			0			0			0			0			1
	70.2247			80			0			1			0			0			0			0			0						0			0			0			0			0			1			1
	66.8164			79			0			1			0			1			0			0			1			1			0			0			0						0			0
	48.9918			102			0			1			0			0			0			0			0			1			0			0			0			0			0			0			1
	68.1836			76			0			0			1			1			0			0			0			1			1			0			1			0			0			0			1
	66.8658			99			0			1			0			1			0			0			0			1			0			0			0			0			0			0			1
	59.4329			113			0			1			0			0			0			0			0			1			0			1			0						0			0			1
	58.3479			85			0			1			1			1			0			0			0			0			0			1			1						0			0			1
	60.8932			66			1			1			0			1			0			0			0			0			0			0			0						1			0			1
	67.8932			77			0			1			1			1			0			0			0			1			0			0			0						1			0			1
	51.2932						0			1			0			0			0			0			0			1			0			0			0			0			1			0			1
	46.5534			83			1			1			0			1			0			0			0			1			0			0			0			0			0			0			2
	58.7178			71			1			0			0			1			0			0			0			1			0			0			0			0			0			0			1
	68.6986			68			0			0			0			1			0			0			0			1			0			0			0			0			0			0			1
	74.3041			83			0			0			0			1			0			0			0			0			1			0			1						0			0			1
	63.663			69			0			0			1			1			0			1			0			1						0			0			0			0			0			1
	62.1616			73			0			1			0			1			0			0			0			1			0			0			0			0			0			0			1
	88.2356			93			0			0			0			1			0			0			0			0			1			0			0			0			0			0			3
	63.737			90			1			1			0			1			0			1			0			1			1			0			1						1			0			2
	54.0192			59			1			1			0			0			0			0						1			0			0			0			0			0			0			1
	88.3397			66			0			1			0															0			0			0			0						0			0			3
	45.1288			81			1			1			1			1			0			0			0						0			0			0						0			0			1
	69.5973			77			1			1			0			1			0			0			0			0			1			0			1						0			0			1
	59.6849			63			0			1			0			0			0			0			0			1			0			0			0						0			0
	30.0055			62			1			1			0			0			0			0			0			1			0			0			0						0			0			1
	42.5699			108			0			1			1			1			0			0			0			1			0			0			0						0			0			1
	73.674			108			0			1			0			0			0			0			0			0			0			0			0						0			0			1
	55.0329			84			0			1			0			0			0			0						1			0			0			0			0			0			0			1
	45.1288			83			1			1			1			0			0			0						1			1			0			1						0			0			2
	57.7671			91			1			0			0			0			0			0			0						0			0			0						0			0			1
	69.2466			80			0			1			0			0			0			0			0			1			0			0			0						0			0			1
	49.5753			130			0			0			1			0			0			0			0			1			1			0			1						0			0			1
	73.7699			116			0			0			0			1			0			0			0			0			0			0			0			0			0			0			11
	46.5671			80			0			0			0			0			0			0			0			0			0			0			0						0			0			1
	51.2877			73			1			0			0			1			0			0			0			1			0			0			1						0			0			2
	56.2548			89			0			1			0			0			0			0			0			1			0			0			0			0			1			0			1
	56.3753			79			0			0			0			1			0			0			0			0			0			0			0						0			0
	74.4274			92			0			1			1			1			0			0			0			1			1			0			0			1			1			0			2
	63.8712			89			0			1			0			1			0			0			0			1			0			0			0						0			0			2
	65.3123			58			0			1			0			1			0			1			0			1			0			0			0						0			0			2
	76.5315			96			0			1			0			0			0			0			0			1			0			0			0						1			0			1
	72.3342			79			1			1			1			1			0			0			0			1			0			0			0						0			0			1
	55.0219			79			0			1			0			0			0			0			0			1			0			0			0						0			0			1
	49.5699			115			1			1			1			1			0			0			0			0			0			0			0						0			0			1
	69.2466			78			0			1			0			1			0			0			0			1			1						1			0			1			0			1
	61.2932			58			0			1			0			1			1			0			1			0			1			0			1			0			0			0			1
	74.0877			82			0			0			0			1			0			0			0			1			1			0			1						0			0			1
	48.9918			105			0			1			0			0			0			0			0			1			1			0			1			0			0			0			2
	59.6849			63			0			1			0			1			0			0			0			1			0			0			0			0			0			0			2
	77.8986			83			0			1			0			1			0			0			0			1			0			0			0			0			0			0			2
	63.9562			79			0			1			0			1			0			0			0			1			1			0			0			0			0			0			3
	42.6356			80			0			1			0			0			0			0			0			1			0			0			0						0			0			1
	71.6521			86			0			1																					0															0			1
	57.7288			89			0			1			0			0			0			0			0			0			0			0			0			0			0			0			1
	66.8767			89			0			1			0			1			0			0			0			1			0			0			0			0			1			0			1
	57.0247			109			0			1			0			0			0			0			0			1			1			0			1			0			0			0			1
	64.3397			80			0			1			0			1			0			0			0			1			0			0			0			0			0			0			2
	46.7425			95			0			1			0												0			1			1			0			1									0			1
	69.4055			79			0			1			0			1			0			0			0			0			1			1			1						0			0			1
	67.7534			62			1			1															0						0									1						1			1
	55.8575			120			0			1			0			0			0			0			0						0			0			0						0			0			1
	50.0548			96.2			0			1			0			1			0			1			0			1			0			0			0			0			0			0			1
	72.0192			93			0			0			1			1			0			0			0			0			0			0			0						0			0			1
	55.3151			81			0			1			1			1			0			0			0			1			0			0			0						1			0			1
	68.9562			102			0			1			0			0			0			0			0			0			0			0			0			0			1			0			1
	73.5589			68			0			1			1			1			0			1			0			1			1			1			0						1			0			1
	64.2247			45			1			1			0			0			0			0			0			1			0			0			0			0			0			0			1
	71.1315			63			1			0			0			1			0			0			0			0			0			0			0			0			0			0			4
	61.3205			88			0			0			0			1			0			0			0			0			0			0			0			0			0			0			1
	87.9233			53			1			0			0			1			0			0			0			1			0			0			0			0			0			0			1
	70.7123			71			1			1			0			1			0			0			0			0			0			0			0			0			0			0
	50.2767			89			0			1			0			0			0			0			0			1			0												0			0			1
	95.5918			54			1			1			0			0			0			0			0			0			0			0			0			0			0			0			1
	66.2767			67			1			0			0			1			0			0			0			0			0			0			0			0			0			0
	76.463			71			0			0			0			1			0			0			0			0			0			0			0						0			0			1
	81.2055			73			0			1			1			1			0			0			0			0			0			0			0						0			0			1
	57.2986			73			0			0			0			1			0			0			0			1			1			0			1						0			0
	63.1863			45			1			1			0			1			0			0			0			1			0			0			0						0			0			1
	67.9726			94			1			1			1			1			0			0			0			1			0			0			0						0			0			1
	73.0658			70			1			1			0			1			0			0			0			0			0			0			0			0			0			0			1
	56.8575			75			0			1			0			0			0			0			0			0			0			0			0						0			0			1
	71.3123			72			0			1			0			1			0			0			0			0			0			0			0			0			0			0			1
	70.3178			89			0			0			0			1			0			0			0			0			0			0			0			0			0			0			2
	78.6082			89			0			1			0			1			0			0			0			1			0			0			0			0			0			0			2
	68.1644			66			1			1			0			1			0			0			0			0			0			0			1			0			0			0			2
	46.2			83			1			1			0			0			0			0			0			1			0			0			0			0			0			0			1
	69.589			88			0			0			0			1			0			0			0			1			1			0			1			0			0			0			1
	82.8986			70			1			0			0			1			0			0			0			1			0			0			1			0			0			0			1
	73.9315			66			1			0			0			1			0			0			0			1			0			0			0			0			0			0			1
	57.3479			85			0			1			1			1			0			0			0			0			0			0			0			0			0			0			1
	80.074			79			1			0			0			1			0			0			0			0			0			0			1			0			0			0			2
	67.4247			92			0			1			1			1			0			0			0			0			0			0			0			0			0			0			1
	76.8904			83			0			0			0			1			0			0			0			1			0			0			0			0			0			0			1
	64.4466			88			0			0			1			1			0			0			0			0			1			0			0			0			0			0			1
	56.9233			81			0			1			0			0			0			0			0			1			0			0			0						0			0			1
	42.6055			68			0			1			0			1			0			0			0			1			0			0			0						0			0			1
	54.7096			91			1			1			1			1			0			0			0			1			1			0			1						0			0			1
	64.9233			77			0			1			0			1			0			0			0			0			0			0			0			0			0			0			1
	75.8932			83			0			0			1			1			0			0			0			1			0			1			0			0			0			0			1
	69.526			75			0			0			1			1			0			1			1			1			1			1			0			0			1			0			2
	72.7068			86.2			0			1			0			1			0			0			0			0			0			0			0			0			0			0			2
	82.3096			66			1			0			1			1			0			0			0			0			0			0			0			0			0			0			1
	66.2986			54			1			0			0			1			0			0			0			0			0			0			0						0			0			1
	50.3507			102			0			1			0			0			0			0			0			0			0			0			0						0			0			1
	64.6411			74			0			1			0			0			0			0			0			0			0			0			0						0			0			1
	77.5726			83			0			1			0			0			0			0						1			0			0			0			0			1			0			1
	66.3945			76			0			1			0			1			0			0			0			0			0			0			0						0			0			1
	53.3726			117			0			1			0			1			0			0						1			1			0			1			0			1			0			1
	66.4521			103			0			0			0			0			0			0			0			0			0			0			0						0			0
	61.3644			84			0			1			1			1			0			0			0			0			1			0			1									0			1
	63.7836			57			0			1			0			0			0			0						0			0			0			0						0			0			1
	89.9151			69			0			0			0			1			0			0			0			0			1			0			1						0			0			1
	42.9123			82			0			1			0			0			0			0			0			1			0			0			0			0			0			0			1
	61.3644			84			0			1			1			1			0			0			0			1			1			0			1						1			0			1
	53.3726			114			0			1			1			0			1			0			0			1			1			0			1						0			0			1
	55.7151			102			0			1			0			1			1			0			0			1			1			0			0						0			0			1
	76.2			78			0			1			0			1			0			0			1			1			0			0			0						1			0			1
	68.3726			58			1			1			0			1			0			0			0			1			0			0			0			0			0			0			1
	67.6329			70			1			0			0			1			0			0			0			1			0			0			0			1			0			0			1
	70.8192			83			0			0			0			1			0			0			0			1			0			1			0						0			0			2
	62.2904			58.1			0			0			0			1			0			0			0			1			1			0			0						0			0			1
	57.2685			91			0			1			0			0			0			0			0			1			1			0			1			0			1			0			1
	80.3479			88.9			0			0			0			1			0			0			0			1			1			0			0						0			0			1
	54.8658			105			0			1			0												0			0			0			0			0			0			0			0			1
	52.5589			74			1			1			0			0			0			0			0			1			0			0			0						1			0			1
	55.8137			96			0			1			0			0			0			0			0			1			0			0			0						0			0			1
	58.0329			83			0			1			1			1			0			0			0			1			1			0			0			0			0			0			1
	77.4986			65			0			1			0			1			0			0			0			0			1			0			0			0						0			2
	77.9589			83			0			0			0			0			0			1			0			0			1			1			0			0			0			0			1
	65.7644			89			0			0			0			1			0			0			0						0			0			0			0			0			0			1
	77.5151			77.1			0			0			1			1			0			0			0			0			0			1			0			0			0			0			1
	47.0493			78			0			1			0			0			0			0			0			1			0			0			0			0			1			0			1
	74.326			86			1			1			0			1			0			0			0			0			1			0			0			1			0			0			1
	68.3726			59			1			1			0			1			0			0			0			1			1			0			1			0			1			0			1
	55.3945			75			1			1			0			0			0			0			0			1			0			0			0						0			0			1
	55.8137			96			0			1			0			0			0			0			0			1			1			0			1						1			0			1
	49.5644			89			0			1			0			0			0			0			0			1			0			0			0			0			0			0			1
	70.8795			106			0			0			1			0			0			0			0			1			0			0			0			0			0			0			1
	51.2521			83			0			0			1			1			0			0			0			0			0			0			1			0			0			0			1
	64.4849			77			0			0			0			0			0			0			0			1			0			0			1			0			0			0			1
	64.4849			77			0			1			0			0			0			0			0			1			0			0			1						0			0			1
	82.5781			77			1			1			0			1			0			0			0			0			0			0			0						0			0			1
	84.9836			47			1			1			0			0			0			0			0			0			0			0			0						0			1			1
	50.3726			83			0			1			0			1			1			0			0			1			0			0			0			0			0			0			1
	67.3836			93			0			0			0			1			0			0			0			1			0			0			1			0			0			0			1
	51.1151			113			0			0			0			1			0			0			0			1			0			0			1						0			0			1
	69.9562			61			0			0			0			1			0			0			0			0			0			0			0						0			0			1
	56.4986			77			0			1			1			1			0			0			0			0			0			0			0						0			0			1
	66.2795			98			0			1			0			1			0			0			0			0			0			0			0						0						1
	59.5342			77			0			1			0			0			0			0			0			0			0			0			0						0			0			1
	52.8411			85			0			1			0			0			0			0			0			0			0			0			0						0			0			1
	58.6986			66			1			1			0			0			0			0			0			1			0			0			0						1			0			1
	68.4164			80			0			1			0			0			0			0			0			0			0			0			0			0			0			0			1
	72.0521			56			1			1			0			1			0			0			0			1			0			0			0						0			0			2
	46.5616			91			0			1			0			0			0			0			0			1			0			0			0			0			0			0			1
	67.1699			57			1			1			0			1			0			0			0			1			0			0			0						0						1
	70.9342			70			1			0			0			1			0			0			0			1			0			0			0			0			0			0
	57.3123			100			0			0			0			1			0			0			0			1			1			0			1						0			0			1
	53.2877			124			1			0			1			0			1			1			0			1			0			0			1						0			0			1
	73.4603			69.9			0			1			0			1			0			0			1			1			0						0									0
	74.6904			70			1			1			0			1			0			0						1			0						0						1			0
	52.8411			85			0			1			0			0			0			0			0			0			1			0			1						0						1
	49.2795			93			0			0			0			0			0			0			0			1			0									1			0			0			1
	68.3726			58			1			1			0			1			0			0			0			0			1			0			1			0			0			0			1
	58.6986			66			1			1			0			0			0			0			0			1			1			0			1						1			0			1
	60.1452			99			0			1			0			0			0			0			0			1			0						0						0			0
	86.126			58			1			1			0			0			0			0			0			1			0			0			0						0			0
	81.2767			77			1			1			0			0			0			0			0			0			0			0			0			0			0			0			1
	56.0712			90			0			0			0			1			1			0			0			1			0			0			1			0			0			0			1
	71.9288			91			0			0			1			1			0			0			0			0			0			0			1			0			0			0			2
	63.6877			108			0			0			0			1			0			0			0			0			0			0			0						0			0			1
	66.0904			71			1			1			0			0			0			0			0			1			0			0			0			1			1			0			1
	81.0904			83			0			1			0			0			0			0			0			0			0			0			0						1			0			1
	57.7151			60			0			1			0			1			0			0			0			1			0			0			0						0			0			1
	69.1616			54			1			1			0			1			0			0			0			1			0			0			0						0			0			1
	70.6712			96			0			1			1			0			0			0			0			0			1			0			1			0			0			0			1
	79.4795			80			0			1																								0			0						1			1			1
	55.1096			92			0			1			0			1			0			0			0			0			0			0			0						0			0			1
	59.5644			66			0			1			0			1			0			0			0			1			0			0			0						0			0			1
	58.5808			88			1			1			1			1			0			0			0			1			0			0			0						0			0			1
	66.7452			79			0			1			1			1			0			0			1			1			0			0			0						0			0
	74.6904			70			1			1			0			1			0			0			0			0			1			0			1			0			0			0			3
	75.0137			80			0			1			1			1			0			0			0			1			0			0			0			0			0			0			1
	74.0521			82			0			0			1			1			0			0			0			0			0			0			0			0			0			0			2
	75.0137			80			0			1			0			1			0			0			0			1			0			0			0			0			0			0			1
	34.4438			70			1			1			0			0			0			0						1			0			0			0			0			1			0
	78.6959			77			0			1			1			1			0			0			0			1			0			0			0						0			0			1
	64.8274			82			0			1			0			1			0			0			0			1			0			0			0			0			0			0			2
	48.5425			69			1			1			1			1			0			0			1			1			0			0			0			0			0			0			1
	70.3863			102			0			0			1			1			0			0			0			0			0			1			1						0			0			1
	81.1507			64			0			1			0			0			1			0			0			1			0			0			1			0			1			0			1
	62.3123			84			0			0			0			1			0			0			0			0			0			0			1			0			0			0			2
	77.9014			62			1			0			0			1			1			0			1			1			1			1			0			0			0			0			2
	60.3096			86			1			0			0			0			0			0			0			0			0			0			0						0			0
	62.4849			103			1			0			1			1			0			0			0			1			0						0						0						1
	66.2466			68			1			0			0			1			0			0			0			0			1			1			1									0			1
	58.4575			83			0			1			0			0			0			0			0			0			0			0			0						0			0			1
	68.5315			83			0			1						1			0			0			0			0			1			1			0						0			0			3
	63.4137			71			0			1			0			0			0			0			0			1			0			0			0			0			0			0			1
	49.989			70			0			1			1			1			0			0			0			1			0			0			0									0			1
	94.2082			70			0			1			0			1			0			0			0			1			0			0			0						1			0
	68.3151			91			0			1			0			0			0			0						0			0			0			0			0			1			0			1
	48.7945			60			1			1			0			0			0			0			0			1			0			0			0			1			0			0			1
	61.3918			80			1			1			1			0			0			0			0			1			0			0			0						1			1			3
	77.4301			79			0			1			0			0			0			0			0			0			1			0			1			0			0			0			1
	52.7425			106			0			1			0			0			0			0			0			1			0			0			0						0			0			1
	57.6822			65			0			1			0			0			0			0			0			0			0			0			0			0			1			0			2
	68.3151			91			0			1			0			1			0			0			0			1			1			0			1			0			1			0			2
	78.6466			93			1			1			1			1			0			0			0			0			0			0			1			0			0			0			1
	33.8			59			1			1			0			0			0			0			0			0			0			0			0			0			1			0			1
	53.2822						0			1			1			1			0			0			0			1			0			0			0						1			0			1
	75.5616			77			0			1			0			1			0			0			0			0			0			0			0			1			0			0			2
	83.9096						0			0			0			1			0			0			0			0			1			0			0			0			0			0			3
	67.9205			67			0			0			0			1			0			0			0			0			1			1			1						0			0			1
	57.4603			80			0			1			0			0			0			0			0			1			0			0			0			0			0			0			1
	68.4219			83			0			1			0			0			0			0			0						0			0			0						1			0			1
	78.7288			76			0			1			0			0			0			0			0			0			0			0			0						0			0			2
	75.6247			65			1			1			0			1			0			0			0			0			0			0			0			1			0			0			1
	77.8904			98			0			1			1			1			0			0			1			1			1			1			0			0			1			0
	71.5945			83			1			1			0			0			0			0			0			0			1			0			1			0			0			0			1
	80.2849			70			1			1			1			1			0			0			0			1			0			0			0			1			0			0			1
	75.4055			99			1			1			1			1			0			0			0			1			0			0			0			0			0			0			1
	62.9205			87			1			0			0			0			0			0			0			1			0			0			1			0			0			0			3
	73.0192			85			0			0			0			1			0			0			0						0			0			0			1			0			0
	70.9671			85			0			1			0			1			0			0			0			1			1			1			0			0			1			0			1
	56.1479			92			0			0			0			1			0			0			0			1			0			0			1			0			0			0			1
	75.3178			69			1			0			0			1			0			0			0			0			0			0			0						0			0			1
	79.4849			78			0			0			1			1			0			0			0			1			1			1			0			0			0			0			1
	71.5479			86			0			1			0			1			1			0			0			0			0			0			0			0			0			0			1
	64.7315			76			0			1			1			1			0			0			0						0			0			0			0						0			2
	60.8822			85			1			1			0			0			0			0			0			0			0			0			0						0			0			1
	69.7589			98			0			1			0			1			0			0						1			0			0			0			0			1			0			1
	77.9068			71			0			0			0			1			0			0			0			1			0			0			1			0			0			0			1
	63.6904			53			1			1			0			0			0			0			0			0			0			0			1			0			0			0			2
	71.5096			83			0			0			1			1			0			0			0			1			1			0			0						0			0			1
	56.1041			73			0			1			0			0			0			0			0			1			0			0			0			0			0			0			1
	82.3096			66			1			0			1			1			0			0			0			1			1			0			0			0			0			0			1
	87.3315			64			0			1			0			1			0			0			0			0			0			0			0			0			1			0			2
	42.8493			65			0			1			0			0			0			0			0			1			0			0			0			0			0			0			1
	66.9671			83			0			1			0			1			0			0			0			1			0			0			0			0			0			0			1
	53.5315			86			0			1			0			1			0			0			0						1			0			1						0			0			1
	69.5781			109			0			1			1			1			0			0			0			1			0			0			0						1			0			1
	51.9123			99			0			1			1			1			0			0			0			1			0			0			0			0			0			0			1
	56.3644			78			1			1			0			1			0			0			0						1			0			0						0			0
	73.5425			83			0			0			0			0			0			0			0			0			0			0			0						0			0			1
	66.9096			62			0			0			1			1			0			1			0			1			0			0			0			0			0			0			1
	48.189			108			0			1			0			1			0			0			0			1			0			0			0			0			0			0			1
	62.9288			87			0			1			1			1			0			0			0			1			1			0			0									0			1
	54.7096			90			1			1			1			1			0			0			0			0			1			0			1			0			0			0			1
	60.5452			58			1			1			0			1			0			0			0			1			1			0			0			0			0			0			2
	65.0548			73			0			1			0			1			0			0			0						1						0			0						0
	52.8466			74			0			0			0			1			0			0			0			1			0			0			0						0			0			1
	58.0329			84			0			0			1			1			0			0			0			1			1			0			1			0			0			0			1
	47.8548			95			0			0			0			1			0			0			0			1			0			0			0			0			0			0			1
	68.7616			63			1			0			0			0			0			0			0			1			0			0			0			0			0			0			1
	76.7973			81			0			1			0			1			0			0			0			1			0			0			0			0			0			0			2
	63.737			96			0			0			1			1			1			0			0			1			0			0			0			0			0			0			2
	84.7178			73			0			1			0			0			0			0			0			0			0			0			0						0			0			1
	58.2849			86			0			1			0			1			0			0			0			1			0			0			0			0			0			0			2
	51.4466			63			1			1			0			1			0			0			0			1			0			0			0						0			0			1
	48.2			60			1			1			0			0			0			0			0			1			0			0			0						0			0			1
	63.5699			42			1			1			0			0			0			0			0			1			0			0			0						1			0			1
	59.0904			77			0			1			0			0			0			0			0			0			0			0			0			0			0			0			1
	56.3973			92			0			1			0			0			0			0			0			0			0			0			0			0			0			0
	47.7562			64.9			1			0			1			0			0			0			0			0			1			0			0						0			0			2
	66.0685			92.1			0			0			1			1			0			0			0			1			0			0			0			0			0			0			1
	53.7534			75			0			1			0			1			0			0			0			1			0			0			0			1			0			0
	74.0986			77			0			1			1			1			0			1			0			1			1			0			0						0			0			1
	63.3753			51			1			1			1			0			0			0			0			1			0			0			0			0			0			0			1
	47.2959			64			0			1			0			1			0			0			0			1			0			0			0						0			0			1
	71.9507			67			0			1			0			0			0			0			0			1			0			0			0						0			0			1
	46.4767			79			0			1			1												0			1			0			0			0			0			1			0			2
	89.9151			67			0			0			0			1			0			0			1			1			1			1			1			0			1			0			1
	76.1589			72			0			0			0												0			0			0						0			0			0			0			1
	62.9288			88			0			1			1			1			0			0			0			1			0			0			0			0			0			0			1
	72.6932			75			0			1			1			1			0			1			1			1			0			0			0			0			1			0			1
	43.074			66			0			1			0			0			0			0			0			1			0			0			0						0			0			1
	64.7781			108			0			1			1			1			0			0			0			0			0			0			0						0			0			1
	65.0548			77			0			1			0			0			0			0			0			0			1			0			1						1			0			1
	48.0082			77			0			1			1			1			0			0			0			1			0			0			0			0			0			0
	59.1918			89			1			1			0			1			0			0			0						1			0			1			0			0			0			1
	44.8575			142.9			0			1			1			0			0			0			0			0			0			0						0			0			0			1
	61.3425			115			0			1			1			1			0			0			0			1			0			0			0						0			0			1
	61.0986			95			1			1			1			1			0			0			0			1			0			0			0									0			1
	72.1014			79			0			1			0			0			0			0			0			1			1			0			0			0			0			0			1
	73.6329						0			0			1			1			0			1			1			1			1			0			0			0			1			0			2
	81.9836			79			0			1			1			1			0			0			0			1			1									1			0			0			1
	65.0548			77			0			1			0			1			0			0			0			1			0			0			1			0						0			2
	85.9233			73			0			1			1			1			0			0			1			1			1			0			0			0			1			0
	71.1863			83			1			1			0			0			0			0			0			0			0			0			0			0			0			0			2
	61.0329			87			1			0			0			1			0			0			0			1			0			0			0			0			0			0			2
	55.8027			109			1			0			1			1			0			0			0			1			0			0			0			0			0			0			1
	77.4986			67			0			0			0			1			0			0			0			1			1			0			1			1			0			0			1
	71.9507			64			0			1			0			0			0			0			0			1			1			0			1			0			1			0			1
	59.9425			96			0			1			1			1			0			0			0			1			1			0			0			0			0			0			1
	72.6822			68			1			1			0																		0															0
	47.1479			88			0			1			1			0			0			0			0			1			0			0			0						0			0			1
	62.8164			66			0			1			0			0			0			0			0			0			0			0			0						0			0			1
	62.6027			67			0			1			0			0			0			0			0			1			0			0			0						0			0			1
	57.7397			102			0			1			1			1			0			0			0			1			0			0			0			0			0			1			1
	41.1452			70			0			1			0			1			0			0			0			1			1			0			1						0			0			1
	58.0575			93			0			1			0			1			0			0			0			0			0			0			0			0						0			1
	81.7014			53.1			1			1			0			0			0			0			0			1			0			0			0			0			0			0			2
	88.9918			78			0			1			0			1			0			1			0			1			1			0			1						0			0			1
	57.7397			190			0			1			1			1			0			0			0			1			1			0			1						0			0			1
	62.9479			86			0			1			0			0			0			0			0			0			0			0			0						0			0			2
	57.4658			105			0			1			0			0			0			0			0			1			0			0			0						0			0
	63.7233			108			0			0			0			1			0			0			0						0			0			0			0			0			0			1
	62.8164			66			0			1			0			0			0			0			0			0			1			0			1						0			0			1
	83.7836			53			1			0			0			0			0			0			0			1			0			0			0			0						0
	47.2219			98			0			0			0			0			0			0			0			0			0			0			0			0			0			0
	54.411			92			0			0			0			0			0			0			0			0			0			0			0						0			0			1
	39.8055			89			0			1			0			0			0			0			0			1			0			0			0			0			0			0			1
	72.5205			64			0			1			0			0			0			0			0			1			0			0			0						1			0			1
	74.0986			76			0			0			1			1			0			0			1			1			1			0			0			0						0
	56.4986			111			0			0			0			1			0			0			0			1			0			0			0			0			0			0			2
	47.2959			64			0			0			0			1			0			0			0			1			1			0			1			1			0			0			2
	68.9342			70			0			0			0			1			0			0			0			1			1			0			0			0			0			0			2
	69.7534			102			0			0			0			1			0			0						0			0			0			0			0			0			0			1
	75.0137			73			0			0			1			1			0			0			0			0			1			0			1						0			0			1
	58.463			75			1			1			0			1			0			0			0			1			0			0			0						0			0			1
	70.2137			89			0			1			0			0			0			0			0			1			0			0			0			0			0			0			1
	46.9233			91			0			1			0			0			0			0			0			1			0			0			0						0			0
	64.4			83			0			1			0			0			0			0			0			1			0			0			0						0			0
	65.5562			92			0			1			0			1			0			0			0			1			0			0			0			0			0			0			1
	78.5699			102			0			0			0			1			0			0			0			1			0			1			0						1			0			1
	69.8055			80			0			1			0												0			0			0									0			0			0
	58.5808			132			0			0			0			1			0			0			0			1			1			0			1			1			0			0			1
	78.9397			77			0			0			0			1			0			0			0			1			1			1			1			0			1			0			1
	50.0548			109			0			0			1			0			0			0			0			0			1			0			0						0			0			1
	57.1562			79			1			1			0			0			0			0			0			1			0			0			0			0			0			0			1
	74.1699			92			0			1			0			0			0			0			0			1			0			0			0			0			0			0			1
	76.6027			60			1			1			0			0			0			0			0			0			0			0			0						0			0			1
	93.4356			55			1			1			0			1			0			0			0			1			0			0			0			0			0			0			1
	72.3589			78			0			1			0			1			0			1			0			1			1			0			1						0			0			1
	69.0548			110			0			0			1			1			0			0			1			1			0			0			0			0			0			0			1
	75.6384			92			0			0			1			1			0			0			0			0			0			0			0			0			0			0			1
	76.7671			80			0			1			0			1			0			0			0			0			0			0			0			0			0			0			1
	67.2438			91			0			0			0			1			0			0			0			0			1			1			1						0			0			1
	63.2027			59			1			1			0			1			0			0						0			0			0			0			0			0			0
	58.5315			90			0			1			0			1			0			0			0			1			1			0			0						0			0			1
	70.1397			99			0			1						1			0			0			0			1			1			0			0			0			0			0			1
	44.5205			112			1			1			0			0			0			0			0			1			0			0			0						1			0
	67.5534			77			1			0			0			0			0			0			0			0			0			0			0			0			0			0			1
	49.7425			126			1			0			0			0			0			0			0			1			0			0			0						0			0			1
	56.4795			90			0			1			0			0			0			0			0			1			0			0			0			0			0			1			2
	81.5288			89			0			1			1			1			0			1			0			1			0			0			0			0			0			0			1
	60.3014			58			1			0			0			1			0			0			0			1			0			0			0			0			0			0			1
	55.5973			96			1			0			0			1			0			0			0						0			0			0			0			0			0			1
	58.8849			104			0			1			1			0			0			0			0			0			0			0			0						0			0			1
	47.5397			87			0			0			1			1			0			0			0			1			0			0			0						0			0			2
	61.3836			89			0			1			0			0			0			0			0			1			0									0			0			0			1
	66.2548			88			0			1			0			0			0			0						0			0						0			0			0			0			2
	85.4548			69			1			1			0			1			0			0			0			0			0			0			0			0			0			0			2
	69.2466			75			0			0			0			0			0			0			0			0			1			0			1									0			1
	66.8849			87			0			1			0			1			0			0			0			0			0			0			0			0			0			0			1
	64.3151			111			0			1			1			1			0			0			0			1			1			0						0						0
	66.9096			96			0			1			0			1			0			0			0			1			0			0			0						0			0			1
	83.1041			78			1			1			1			1			0			0			0			0			0			0			0						0			0			2
	69.7616			89			0			1			0			1			0			0			0			1			0			0			0						0			0			1
	87.7808			58			1			1			0			1			0			0			0			0			0			0			0			0			0			0
	58.0575			90			0			1			0			0			0			0			0			0			1			0			1			0			1			0
	58.0575			90			0			1			0			0			0			0			0			0			1			0			1						1			0
	58.1808			70			0			1			0			0			0			0			0			0			0			0			0			0			1						1
	66.4658			71			0			0			0			0			1			1			0			1			1			0			0			1			0			0			1
	79.2027			69			1			1			1			0			0			1			0			0			1			0			0			0			0			0			2
	50.5699			102			0			1			0			1			0			0			0			1			1			0			1			0			0			0			1
	69.3753			73			1			0			0			1			1			0			0			0			0			0			0			0			0			0
	68.5288			71			0			1			1			1			0			0			0			0			0			0			0			0			0			0			1
	64.8274			82			0			1			0			0			0			0			0			0			1			0			1						0			0			1
	60.326			50			1			1			0			1			0			0			0			0			0			0			0						0			0			1
	71.6849			109			0			1			0			1			0			0			0			1			0			0			0			1			0			0			1
	66.011			89			0			0			0			0			0			0			0			1			0			0			0						1			0			1
	70			89			0			1			0			1			0			0			0			0			0			0			0						0			0			1
	66.2767			75			1			0			0			1			0			0			0			1			0			0			0			0			0			0
	56.7918			77			1			1			0			0			0			0			0			1			0			0			0			0			0			0			2
	68.5288			71			0			1			1			1			0			0			0			0			1			0			1						0			0			1
	61.589			104			0			1			1			0			0			0			0			0			0			0			0			0			0			0			1
	63.6301			79			0			1			0			1			0			0			0			1			0			0			0						0						1
	57.1534			70			1			1			0			1			0			0			0			1			0			0			0			1			0			0			1
	47.7562			64			1			0			1			1			1			0			0			0			1			0			1			0			1			0			1
	51.7205			92			0			1			0			1			0			0			0			0			0			0			0			0			0			0			2
	78.3288			70			0			0			0			0			0			0			0			0			1			0			1						0						2
	67.3863			68			1			0			1			1			0			0			0			0			0			0			0						0			0			1
	37.4877			100			0			1			0			1			0			0			0			1			0			0			0						0			0			1
	69.074			94			0			0			0			1			0			0			0			1			0			0			1			0			0			0			1
	47.2			91			1			1			0			1			0			0			0			1			0			0			0						0			0			1
	48.7014			47			0			1			0			1			0			0			0			1			0			0			0			0			0			0
	54.8			97			1			1			1			1			0			0			0			0			0			0			0			0			0			0			1
	85.1397			94			0			1			1			1			0			0			0			1			0			0			0						0			0			1
	85.463			67			1			1			0			1			0			0			0			0			0			0			0			0			1			0			1
	47.6877			94			0			1			1			1			0			0			0			0			1			0			1						0			0			1
	79.3288			73			0			0			0			1			0			0			0			1			0			0			0						0			0
	69.1781			48			1			1			0			1			0			0			0			0			0			0			0						0			0			2
	72.6932			80			0			0			0			1			0			0			0			1			0			0			1						0			0			1
	71.0247			70			0			1			0			1			0			0			0			0			0			0			0						0			0			1
	61.2904			78			1			1			0			0			0			0			0			1			0			0			0						0			0			1
	49.474			77			0			1			0			0			0			0			0			1			0			0			0			0			0			0
	58.3151			64			1			1			0			1			0			0			0			1			0			0			0						0			0			2
	60.9123			70			0			1			0			0			0			0			0			1			0			0			0						0			0			1
	61.8521			70			1			0			0			0			0			0			0			1			0			0			0			1			0			0			1
	69.7589			85			0			0			0			0			0			0			0			1			1			0			1			0			0			0			3
	66.3589			85			0			0			1			0			0			0			0			1			1			0			0			0			0			0			1
	53.9753			108			0			0			0			1			0			0			0			0			0			0			0						0			0			3
	47.9753			89			1			1			0			0			0			0			0			1			0			0			0			0			1			0			1
	85.9452			77			0			0			0			1			0			0			0			0			1			0			1			0			0						1
	74.2932			68			0			1			0			1			0			0			0			1			0			0			0						0			0			3
	79.3562			53			1			1			0			0			0			0			0			0			0			0			0			0			0			0			1
	61.5945			89			0			0			1			1			0			0			0			1			0			0			0			0			0			0			1
	67.7644			66			1			0			0			1			0			1			0			1			0			0			0			0			0			0			2
	64.7479			71			0			0			0			1			0			0			0			0			0			0			0						0						1
	69.3671			62			1			1			0			1			0			0			0			1			0			0			0						0			0			1
	70.389			70			0			1			0			0			0			0			0			1			0			0			0						0			0			1
	58.1836			85			0			1			0			0			0			0			0			1			0			0									0			0			1
	66.074			71			0			1			0			1			0			0			0			1			0			0			0			0			0			0			1
	63.6301			79			0			1			0			1			0			0			0			1			0			0			1			0			0			0			1
	67.5479			95			0			1			0			1			0			0			0			1			0			0			0			0			0			0			1
	92.6192			58			1			0			0			1			0			0			0			0			1			0			0			0			0			0			1
	56.5479			96			0			1			0			1			0			0			0			1			0			0			0			0			0						2
	71.8603			93			0			1			0			1			0			0			0			0			0			0			0						0			0			1
	61.3452			102			0			1			0			1			0			0			0			0			0			0			0						0			0			1
	69.5397			85			0			1			0			1			0			0			0			1			0			0			0						0			0			1
	72.6685			61			1			1			0			1			0			0			0			0			0			0			0						0			0			1
	70.389			71			0			0			0			1			0			0			0			1			0			0			0						0			0
	89.0767			74			1			1			0			0			0			0			0			0			0			0			0						0			0			1
	75.9342			47			1			0			0			1			0			0			0			1			0			0			0						0			0			1
	54.2877			89			0			1			0			1			0			0			0			0			0			0			0						0			0			1
	61.0384			74			0			0			0			1			0			0			0			1			0			0			0			0			0			0			1
	63.4548			85			1			1			1			1			0			0			0			1			1			0			1						0			0			1
	47			94			1			1			1			0			0			0			0			1			0			0			0						0			0			1
	66.6329			108			0			0			1			1			0			1			0			1			0			0			0			0			0			0
	64.3178			96			0			1			0			1			0			0			0			1			1			0			1						0			0			1
	56.6219			76			0			1			1			1			0			0			0			1			0			0			0						0			0			1
	67.7479			94			1			0			0			1			0			0			0			1			0			0			0						0			0			1
	66.7452			79			0			0			0			1			0			0			0			1			1			0			1			0			0			0			2
	54.5753			70			0			0			0			0			0			0			0			1			0			0			0						0			0			1
	64.8164			83			1			1			1			1			0			0			0			1			0			0			0			0			0			0			1
	47.8548			100			0			0			0			1			0			0			0			1			0			0			1						0			0			2
	51.1342			90			0			1			0			1			0			0			0			1			0			0			0						0			0			1
	55.5507			86			1			1			0			1			0			0			0			1			0			0			0						0			0			1
	71.6329			73			0			1			0			0			0			0			0			0			0			0			0						1			0			1
	51.8055			115			0			1			0			0			0			0			0			0			1			0			1						0			0			1
	53.5151			106			0			1			0			1			0			0			0			0			0			0			0			0			0			0			1
	58.6438			77			1			1			1			1			0			0			0			0			0			0			0			0			0			0
	52.5315			89			0			1			0			1			0			0			0			1			0			0			0			0			0						1
	79.9233			77			1			1			1			1			0			0			0			0			1			0			1			1			1			0			1
	60.6959			93			0			1			1			1			0			1			0			1			0			0			0						0			0			2
	63.8027			77			0			1			0			0			0			0			0			0			0			0			0						0			0			2
	71.6329			73			0			1			0			0			0			0			0			0			1			0			1						0			0			1
	69.2712			78			0			1			0			0			0			0						0			0			0			0			0			1			0			1
	60.874			78			0			1			0			1			0			0			0			1			0			0			0						0			0			1
	48.1671			72			1			1			0			0			0			0			0			0			0			0			0			0			0			0			1
	76.1589			72			0			0			0			1			0			0			0			1			0			0			0			0			0			0			1
	67.7781			144			0			1			1			1			0			1			0			1			0			1			1			0			0			0			2
	60.5452			71			1			0			0			1			0			0			0			0			0			0			0			0			0			0			1
	56.2822			59			1			1			0			0			0			0			0			1			0			0			0			0			0			0			1
	50.9096			57			1			0			0			1			0			0			0			1			0			0			0			0			0			0			1
	66.6384			84			0			1			1			1			0			0			0			0			0			1			0			0			0			0			1
	64.5068			85			0			1			1			1			0			0			0			1			0			0			0			1			0			0			1
	63.9753			79.8			0			1			1			1			0			0			0			1			1			0			1			0			0			0			1
	61.6959			89			0			0			1			0			0			0			0			0			0			0			0						0			0			1
	85.4603			71			0			1			0			1			0			0			0			1			0			0			0						0			0			1
	55.5918			112.9			0			1			0			1			0			0			0			0			0			0			0			0			0			0			1
	57.4438			58			1			1			0			1			0			0			0			1			0			0			0						0			0			1
	58.2384			83			1			1			0			0			0			0			0			1			0			0			0						0			0			1
	66.8849			85			0			0			1			1			0			0			0			1			1			0			1						0			0			1
	73.7589			70			1			1			1			1			0			0			0			1			0			0			0						0			0			1
	74.126			89			0			0			0			1			0			0			0			0			0			0			0			0			0			0			1
	65.2603			89.8			0			1			1			1			0			0			0			1			1			0			1									0			1
	47.3479			120			0			0			0			1			0			0			0			1			0			0			0						0			0			1
	52.5315			91			0			1			0			1			0			0			0			1			1			0			1			0			0			0			1
	80.8438			65			1			1			0			1			0			0			0			0			0			0									0			0			1
	76.1644			74			0			1			0			0			0			0			0			0			0			0			0						1			0
	55.5918			113			0			1			0			1			0			0			0			1			0			0			0			0			0			0			2
	47.811			89			0			0			0			0			0			0			0			0			0			0			0			0			0						1
	50.5753			83			0			0			0			1			0			0			0			1			1			0			1						0			0			1
	58.0356			89			0			1			0			1			0			0			0			1			0			0			0			0			0			0			1
	80.8438			65			1			1			0			1			0			0			0			1			1			0			1						0			0			1
	62.5233			87			0			1			1			1			0			0			0			1			0			1			0						0			0			1
	76.1644			74			0			1			0			0			0			0			0			1			1			0			0						0			0			1
	53.7699			96			0			1			0			1			0			0			0			0			0			0			0			0			1			0			1
	65.1671			100			0			1			0			0			0			0			0			1			0			0			0						0			0			2
	60.2027			90			0			1			1												0			1			1			0			1						0			0			3
	70.1699			68			1			1			1			1			0			0			0			0			0			0			0			0			0			0			1
	50.7041			77			0			1			0			0			0			0			0			1			0			0			0						0			0			1
	56.937			108			0			0			1			1			0			0			0			1			0			0			0						0			0			1
	68.4219			83			0			0			0			1			0			0			0			1			1			0			1			1			0			0			2
	71.9233			108			0			1			1			1			0			0			0			1			0			0			0			0			1			1			1
	62.1233			93			1			1			1			1			0			0			0			1			0			0			0						0			0			1
	42.1808			82			0			1			0			1			0			0			0			1			0			0			0			0			0			0			1
	77.863			89			1			1			1			1			0			0			0			1			0			0			0			0			0			0			1
	70.1699			70			1			1			1			1			0			0			0			0			1			0			1						0			0			2
	33.7781			100			0			1			1			1			0			0			0			1			0			0			0			0			0			0			1
	50.0795			94			0			1			0			0			0			0			0			0			0			0			0						0			0			2
	46.5205			103			0			0			0			1			0			0			0			1			0			0			0						0			0			3
	50.1014			96			0			0			1			1			0			0			0			1			0			0			0						0			0			1
	87.4658			45			1			1			0			1			0			0			0			0			0			0			0			0			0			0			2
	84.8			71			0			1			0			0			0			0			0			0			1			0			1						0			0
	71.3918			83			0			1			0			1			0			0			0			1			0			0			0						0			0			1
	46.7616			80			0			0			1			1			0			0			0			1			1			0			1						0			0			3
	44.0575						0			1			0			1			0			0			0			0			0			0			0						1			0			1
	54.6767			83			0			1			0			0			0			0			0			1			0			0			0						0			0			1
	44.4274			80			0			1			0												0			1			0			0			1						1			0			1
	44.0575			77			0			1			0			1			0			0			0			0			1			0			1						0			0			1
	54.5151			63			1			1			0			1			1			1			0			1			0			0			0			0			0			0			2
	55.5151			67.1			0			1			0			0			0			0			0			0			0			0			0						0			0			2
	56.8712			79			0			1			0			1			0			0			0			0			0			0			0						0			0			1
	50.6438			67			0			1			0			0			0			0			0			1			0			0			0						0			0			1
	59.8247			73			0			1			0			1			0			0			0			1			0			0			0						0			0			1
	75.5534			83			0			1			0			0			0			0			0			0			0			0			0			0			0			0			1
	59.7918			109			0			1			1			0			0			0			0			0			0			0			0			0			0			0			1
	71.7808						1			1			1			1			0			0			0			0			0			0			0			0			0			0			2
	60.6603			70			0			1			0			1			0			0			0			1			0			0			0						0			0			2
	47.526			71			1			1			0			1			0			0			0			0			0			0			0						0			0			1
	65.0712			95			0			1			0			1			0			0			0			0			0			0			0			0			0			0			1
	43.8548			77			1			1			0			0			0			0			0			1			0			0			0						0			0			1
	53.5041			89			0			1			0			0			0			0			0			1			0			0			0						0			0			1
	76.4082			74			1			1			0			0			0			0			0			1			0			0			0			0			0			0			2
	66.8986			73			1			1			0			0			0			0			0			1			1			0			1			0						0			1
	63.8658			63			0			1			0			1			0			0			0			0			0			0			0						0			0			1
	76.1699			77			0			1			1			0			0			1			0			1			0			0			0			0			0			0			1
	68.5644			93			0			1			0			0			0			0			0			0			0			0			0						0			0			2
	64.8164			88			1			0			0			1			0			0			0			1			1			0			1			0			0			0			1
	64.8137			70			0			1			0			0			0			0			0			1			1			1			0			0			0			0			1
	79.1753			95			0			0			0			1			0			0			0			0			0			0			1						0			0
	52.0329			65			1			0			0			0			0			0			0			0			0			1			0						0			0			1
	84.2767			79			0			0			0			1			0			0			0			1			0			0			0						0			0			2
	55.5863			108			0			1			0			0			0			0			0			1			0			0			0						0			0			1
	61.3836			89			0			0			0			1			0			0			0			1			1			0			1						0			0			1
	83.1041			77			1			0			0			1			0			0			0			1			1			0			1			0			0			0
	79.8219			59			1			0			0			1			0			0			0			0			0			0			0						0			0			1
	73.5178			84			0			0			0			1			0			0			0			0			0			0			0						0			0			2
	70			87			0			1			1			1			0			0			0			1			1			1			0						0			0			1
	76.2904			93			0			1			0			1			0			0			0			0			0			0			0						0			0			2
	72.2			74			0			1			0			1			0			0			0			1			0			0			0						0			0			2
	61.3836			89			0			1			0			1			0			0			0			1			1			0			1						1			0			2
	72.2			74			0			1			0			1			0			0			0			1			0			0			0						0			0			2
	56.1918			96			0			1			0			1			0			0			0			1			0			0			0						0			0			2
	76.0877			80			0			1			0			0			0			0			0			0			0			0			0						0			0			1
	56.1123			73			0			1			0			0			0			0			0			1			0			0			0						0			0			2
	72.5644			63			0			1			0			1			0			0			0			1			0			0			0						0			0			2
	68.3096			92			0			1			1			1			0			0			0			1			1			0			1						0			0			1
	49.4603			79			0			0			0			1			0			0			0			1			0			0			0			0			0			0			1
	82.663			73			0			1			0			0			0			0			0			1			1			0			1						0			0			1
	77.6027			73			0			1			0			1			0			0			0			1			0			0			0			1			0			0			3
	71.1863			79			1			0			0			1			0			0			0			1			1			0			1			0			0			0			1
	78.7945			81			0			1			1			1			0			0			0			1			1			1			1						0			0			1
	76.0877			80			0			1			0												0			0			1			0			1						0						1
	72.2055			83			1			1			0			1			0			0			0			1			0			0			0						0			0			1
	57.9726			92			0			1			0			0			0			0			0			1			0			0			0			0			1			0			1
	76.9425			74			1			0			0			1			0			0			0			0			0			0			0			0			0			0			1
	70.4548			83			0			0			0			0			0			0			0			1			0			0			0						0			0			2
	65.0219			127			1			1			0			0			0			0			0			0			0			0			0						0			0			2
	64.337			76			0			1			0			1			0			0			0			1			0			0			0						0			0			1
	57.9726			94			0			1			0			0			0			0			0			1			1			0			1						0						1
	41.9973			96			0			1			0			0			0			0			0			1			0			0			0			0			0			0			1
	65.9836			86			0			1			0			0			0			0			0						0			0			0						0			0			1
	65.9397			108			0			1			0			1			0			0			0			1			0			0			0			0			0			0			1
	68.811			92			0			0			1			1			1			0			0			1			0			0			1			1			0			0			2
	56.8384			83			0			1			0			1			0			0			0			0			0			0			0			1			1			0			1
	78.9644			70			0			0			0			1			0			0			0			0			0			0			0			0			0			0			1
	72.5644			64			0			1			0			1			0			0			0			0			1			0			1						0			0
	57.189			96			0			1			0			0			0			0			0			1			0			0			0						0			0			1
	78.9397			84			0			1			1			1			0			0			0			0			1			0			1			0			0			0			1
	57.189			89			0			1			0			0			0			0			0			1			0			0			0			0			0			0			2
	70.8904			89			0			1			0			0			0			0			0			0			0			0			0						0			0			1
	84.7918			65			1			1			0			0			0			0			0			0			0			0			0			0			0			0			3
	59.6849			82			0			0			0			0			0			0			0			1			0			0			0						0			0			2
	60.2027			91			0			1			1			1			0			0			0			1			0			0			1			0			0			0			1
	64.9014			94			0			0			0			1			0			0			0			1			0			0			0						0			0			4
	44.1726			74			0			1			0			0			0			0			0			1			0			0			0			0			0			0			3
	54.9699			70			1			0			0			0			0			0			0			0			0			0			0			0			1			0			2
	48.263			54			1			1			1												1			1			1						0									0			2
	64.2493			73			0			1			0			0			0			0			0			1			0			0			0						0			0			1
	63.9671			53			1			0			0			1			0			0			0			1			0			0			0			1			0			0			3
	86.674			81			0			1			0			1			0			0			1						1			0			0			0			1			0			1
	69.8438			74			1			1			0			1			0			0			0			0			0			0			0			0			0			0			1
	59.2849			104			0			1			0			1			0			0			0			1			1			0			0						1			0			2
	54.1479			128			0			1			1			1			0			0			0			1			0			0			0						0			0			1
	58.5507			88			0			1			0			0			0			0			0			1			0			0			0						0			0			1
	82.663			75			0			1			1			0			0			0			0			1			1			0			1			0			0			0			1
	48.5863			84			0			1			0			1			0			0			0			1			0			0			0						0			0			1
	46.9233			85			0			1			0			0			0			0			0			0			0			0			0			0			0			0
	70.0493			101			1			1			1			1			0			0			0			0			0			0			0			0			0			0			1
	65.2932			58			1			1			1			1			0			0			0			1			0			1			0						0			0			1
	68.9589			102			0			1						1			0			0			0			0			0			0			0						0			0			1
	61.0986			83			0			0			1			1			0			0			0			1			0			0			0						0			0			1
	48.5863			79			0			1			0			0			0			0			0			1			1			0			1						1			0			2
	69.2959			71			0			1			0			0			0			0			0			1			0			0			0						0			0			2
	68.726			57			0			1			0			1			0			0			0			1			0			0			0						0			0			1
	45.3014			86			1			1			0			0			0			0			0			1			0			0			0						1			0			1
	56.3425			104			0			1			0			1			0			0			0			0			0			0			0			0			0			0			1
	76.1589			75			0			0			0			1			0			0			0			1			0			0			1						0			0			1
	56.4055			82			0			1			0			0			0			0			0			1			0			0			0						0			0			2
	55.6274			89			0			1			0			0			0			0			0			1			0			0			0						0			0			2
	71.6137			71			1			1			1			1			0			0			0			1			0			0			0						0			0			1
	70.8274			77			0			1			0			1			0			0			0			0			0			0			0						0			0			1
	65.0301						0			1			1			1			0			0			0			1			0			0			0						0			0			1
	85.3479			77			0			1			0			1			0			0			0			1			0			0			0						1			0			1
	45.3014			85			1			1			0			0			0			0			0			1			1			0			1						0			0			1
	76.4137			83			0			0			1			1			0			0			0			1			1			0			1						0			0			3
	50.9096			55			1			0			1			1			0			0			0			1			1			0			1			1			0			0			1
	69.5671			104			0			1			0			0			0			0			0			1			0			0			0			1			0			0			1
	76.5726			77			0			1			0			1			0			0			0			1			0			0			0			0			0			0			1
	71.789			87			0			1			0			0			0			0			0			1			0			0			0						1			0			1
	66.9096			94			0			0			0			0			0			0			0			1			1			0			1						0			0			1
	71.6301			64			1			0			0			0			0			0			0			1			0			0			0			0			0			0			2
	66.6986			54			1			1			0			0			0			0			0			0			0			0			0			0			1			0			1
	58.5507			88			0			1			0			1			0			0			0			1			1			0			0						0			0			1
	82.663			76			0			0			0			0			0			0			0			1			1			0			0			0			0			0			1
	75.1178			89			1			1			1			1			0			0			0			1			1			0			1			0			1			0			2
	79.8712			62			0			1			0			0			0			0			0			0			0			0			0						0			0			2
	50.189			92			0			1			0			1			0			0			0			1			0			0			0						0			0			1
	48.7616			101			0			1																																				0
	51.411			101			0			1			0			1			0			0			0			1			0			0			0						0			0			2
	68.3233			86			0			1			0			1			0			0			0			1			0			0			0						0			0			2
	55.8438			97			0			1			0			1			0			0			0			0			0			0			0			0			0			0			1
	67.3836			93			0			0			0			1			0			0			0			1			0			0			1						0			0			1
	71.5507			92			0			1			0			1			0			0			0			0			0			0			0			0			0			0			1
	57.5699			67			0			0			0			1			0			0			0			1			0			0			1			0			0			0			1
	51.1151			108			0			0			0			1			0			0			0			1			0			0			1						0			0			1
	79.2548			84			1			1			0			1			0			0			0			0			0			1			0						0			0			2
	69.526			83			0			0			0			1			0			0			0			0			0			0			1						0			0			2
	77.2411			88			0			1			0			1			0			0			0			1			1			0			0						0			0			1
	69.1425			78.9			1			1			0			1			0			0			1			1			0			0			0						0			0			1
	63.1315			126			1			1			0			1			0			0			0			1			1			0			0						0			0			2
	57.7178			92			0			1			0			0			0			0			0			1			0			0			0						0			0			1
	54.8767			93			0			1			1			1			0			0			0			1			0			0			0						0			0			1
	76.1534			73			0			1			0			0			0			0			0			0			0			0			0						0			0			2
	78.5315			82			0			1			0			1			0			0			0			1			1			1			0						0			0			1
	41.063			101			0			1			0			1			0			0			0			1			0			0			0						0			0			1
	71.789			92			0			1			0			1			0			0			0			1			0			0			0						1			0			1
	74.2521			83			1			1			0			0			0			0			0						0			0			0						1			0			2
	41.063			101			0			1			0			1			0			0			0			1			0			0			0						0			0			1
	71.7945						0			1			0			1			0			0			0			0			0			0			0			0			0			0			1
	58.8575			112			0			1			0			0			0			0			0			0			0			0			0			1			1			0			1
	68.726			49			0			1			0			1			0			1			0			1			1			0			1						0			0			1
	50.2192			104			0			1			0			0			0			0			0			1			0			0			0						0			0			1
	56.7068			83			0			1			0			0			0			0			0			0			0			0			0			0			0			0			2
	54.8247			84			0			1			0															1			0															0
	68.2137			89.8			0			0			0			0			0			0			0			1			0			0			0			0			0			0			1
	63.2438			101			1			1			1			1			0			0			0			0			0			0			0			0			0			0			1
	69.7397			69			0			1			0			1			0			0			0			1			0			0			0			0			0			0
	69.4575			127			0			1			0			0			0			0			0			1			0			0			0						0			0			2
	83.5014			45			1			1			0			1			0			0			0			0			1			0			1						0			0			1
	76.7288			80			1			1			0			0			0			0			0			0			0			0			0						1			0			1
	71.3918			83			0			0			0			0			0			0			0			1			0			0			1			0			0			0			1
	63.989			90			0			0			0			1			0			0			0			0			0			0			0						0			0			1
	86.0877			89			0			1			0			1			1			0			0			0			0			0			0						0			0			1
	53.5151			108			0			0			0			0			0			0			0			1			1			0			1						0			0			1
	46.5205			103			0			0			0			0			0			0			0			1			1			0			1						0			0			1
	56.5671			71			0			1			0			1			0			0			0			0			0			0			0						0			0			3
	71.789			93			0			1			0			0			0			0			0			1			0			0			0						0			0			1
	57.9397			86			0			1			0			1			0			0			0			1			1						1						0			0			1
	59.9452			89			0			1			0			0			0			0			0			1			0			0			0			0			0			1			2
	77.9671			60			0			1			1			1			1			1			0			1			1			0			0						0			1			4
	44.8603			104			0			1			0			0			0			0			0			1			0			0			0						0			0			2
	66.6082			64			0			1			0			0			0			0			0			1			0			0			0			0			1			0			1
	58.1534			64			0			1			0			1			0			0			0			0			0			0			0			0			0			0			1
	70.9288			83			0			1			1			1			0			0			0			0			0			0			0			0			1			0			1
	69.9589			99.7			1			1			1			1			1			1			0			1			0			0			0						0			0			1
	45.9233			86			0			1			0			0			0			0			0			1			0			0			0						0			0			1
	89.8356			77			1			1			0			0			0			0			0			0			1			0			0			0			0			0			1
	51.8301			83			0			0			0			1			0			0			0			0			1			0			1						0			0			2
	72.326			47			1			1			0			1			0			0			0			1			1			0			1						0			1			1
	57.9096			104			0			0			0			1			0			0			0			1			0			0			0						0			0			2
	65.1671			104			0			0			0			1			0			0			0			0			1			0			0			0			0			0			1
	65.2384			83			0			1			0			0			0			0			0			1			0			0			0						0			0			2
	67.6411			73			0			1			0			0			0			0			0			1			0			0			0						0			0			1
	72.7014			85			0			1			0			0			0			0			0			0			0			0			0			0			0			0			1
	52.0685			111			0			1			1												0			1			0									0			0			0
	57.5808			95			0			0			0			1			0			0			0			1			1			0			0						0			0			1
	62.537			87			0			0			0			1			0			0			0			1			0			0			0						0			0			1
	45.2986			107			0			1			1			1			0			0			0			1			0			0			0						1			0			2
	48.7014			58			0			1			0			0			0			1			0			1			1			0			1			0			0			0			1
	69.3753			63			1			0			0			1			1			0			0			1			1			0			1						0			0
	52.6849			81			0			0			0			0			0			0			0			1			1			0			0			0			0			0			2
	67.7479			86			0			0			1			1			0			0			0			0			0			0			0			0			0			0			3
	72.3945			86			0			0			0			1			0			1			0			1			0			0			0			0			0			0			2
	55.5151			67			0			0			0			0			0			0			0			0			1			0			1			0			0			0
	70.726			75			0			1			0			0			0			0			0			0			0			0			1			0			0			0			1
	56.9534			88			0			1			1			1			0			0			0			1			0			0			0						0			0			2
	48.874			146			0			1			0			0			0			0			0			1			1			0			0						0			0			1
	48.7014			57			0			1			0			0			0			1			0			1			1			0			1			0			0			0			2
	44.6411			100			0			0			0			0			0			0			0			0			0			0			0			0			0						2
	81.6055			72			0			1			0			1			0			0			0			1			1			1			0						0			0			1
	66.8959			102			0			1			1			1			0			0			0			1			0			0			0			0			0			0			1
	79.7699			78			1			1			0			1			0			0			0			0			0			0			0			0			0			0			1
	54.5973			65			0			1			0			0			0			0			0			1			0			0			0			0			0			0			2
	37.8959			84			0			1			0			0			0			0			0			1			0			0			0						0			0			1
	49.4192			78			0			1			0			1			0			0			0			1			0			0			0						0			0			3
	63.6877			86			1			1			0			1			0			0			0			0			0			0			1						0			0			1
	74.9616			53			1			1			0			1			0			0			0			0			0												1			0
	83.5014			45			1			1			0			1			0			0			0			0			1			0			1			0			0			0			1
	53.9644			96			1			0			0																											0			0			0			1
	67.074			101			1			0			0			1			0			0			0			0			0			0			1						0			0			1
	78.3425						0			1			1			1			0			0			0			0			0			0			0			1			0			0			1
	60.7753			70			0			1			0			0			0			0			0			1			0			0			0			0			0			0			2
	81.6055			73			0			1			0			1			0			0			0			1			1			1			0						0			0			1
	48.9123			64			0			1			0			0			0			0			0			1			1			0			1						0			0			1
	57.8575			95			0			1			0			0			0			0			0			1			0			0			0						0			0			1
	81.3644			76			1			1			0			1			0			0			0			1			0			0			0						0			0			2
	74.5479			83			0			1			0			0			0			0			0			1			0			0			0						0			0			1
	67.9315			58			1			1			0			1			0			0			0			0			0			0			0						0			0			2
	68.8137			71			0			1			0			1			0			0			0			1			0			0			0						0			0			1
	66.189			77			0			1			0			1			0			0			0			0			0			0			0			0			0			0			1
	74.126			89			0			0			0			1			0			0			0			1			0			0			1						0			0			1
	64.4466			91			0			0			1			1			0			0			0			0			0			0			1						0			0			1
	70.3014			76			0			0			1			1			0			0			0			0			0			1			0			0			0			0			1
	65.7644			102			0			0			0			1			0			0			0			1			0			0			0			0			0						1
	72.2055			83			1			0			0			1			0			0			0			1			0			0			1						0			0			1
	74.9616						1			1			0			1			0			0			0			1			1			0			1						0			0			1
	67.7808			108			0			1																		1						0			0						0			0			1
	81.4137			85			1			1			0			1			0			0			0			0			0			0			0						0			0			1
	60.7178			80			0			1			0			0			0			0			0			0			0			0			0			0			0			1			1
	71.5507			86			0			0			0			1			0			0			0			1			1			0			1			0			0			0			2
	76.1397			123			0			1			0			1			0			0			0			0			1			1			0			0			0			0			1
	62.4082			72			1			0			1			1			0			0			0			1			0			0			0						0			0			1
	57.7479			83			0			1			0			0			0			0			0			1			0			0			0			0			0			0			1
	71.0411			96			1			0			0			1			0			0			0			1			0			0			0			0			0			0			1
	47.0164			121			0			1			1			1			0			0			0			1			1			0			0			0			0			0			2
	49.5233			83			0			1			0			1			0			0			0			0			0			0			1						0			0			1
	74.6767			93			0			0			0			0			0			0			0			1			1			0			1			0			0			0			2
	51.3151			90			0			0			0			1			0			1			0			1			0			0			0			0			0			0			1
	75.5863			74			1			1			1			0			0			0			0			0			1			1			1			0			0			0			2
	77.6849			64			1			1			0			1			0			0			0			1			0			0			0			0			0			0			1
	54.4658			88			0			0			0			1			0			0			0			1			1			1			1						0			0
	53.1014			85			0			1			1			1			0			0			0			0			1			0			0						1			0			1
	49.526			120			0			1			0			0			0			0			0			1			0			0			0						0			0			1
	68.726			80			0			1			0			1			0			0			0			0			0			0			0			0			0			0			1
	81.526			69			0			1			0			0			0			0			0			0			0			0			1						0			0
	50.011			116			1			1			0			1			0			0			0			0			0			0			0						0			0			3
	41.5644			110			0			1			0			0			0			0			0			0			0			0			0						0			0			1
	60.1589			62			1			1			0			1			0			0			0			0			0			0			0						0			0			1
	63.7616			95			0			1			0			1			0			0			0			0			1			0			1						0			0
	72.3671			77			1			1			0			1			0			0			0			1			0			0			0						0			0			1
	82.9973			84			0			1			0			0			0			0			0			1			0			0			0						1			1			2
	55.2685			173			0			1			0			0			0			0			0			1			0			0			0			1			1			1			2
	80.0959			70			1			1			0			1			0			0			0			1			1			0			0			0			1			1			1
	70.0411			60			1			1			0			1			0			0			0			1			0			0			0						0			0			1
	80.3479			102			0			1			0			1			1			0			0			1			0			0			0						0			0			1
	90.5014			61			0			1			0			1			0			0			0			0			0			0			0			0			0			0			2
	59.6247			70			0			1			0			0			0			0			0			1			0			0			0						1			0			3
	59.811			98			0			1			0			0			0			0			0			0			0			0			0			0			0			0			1
	82.3863			58			1			1			1			0			0			0			0			1			0			0			0						0			0			1
	47.1699			105			0			1			0			0			0			0			0			0			0			0			0			0			0			0			1
	58.1068			70			0			1			1			1			0			0			0			1			1			1			0						1			0			1
	63.0959			65			1			1			0			0			0			0			0			0			0			0			0						0			0			1
	86.8			39			1			1			0			1			0			0			0			0			0			0			0			0			1			0			2
	52.3315			76			0			1			0			0			0			0			0			1			1			0			0			0			1			0			3
	49.9041			73			1			1			0			0			0			0			0			0			0			0			0						0			0			1
	86.8			39			1			1			0			1			0			0			0			0			0			0			0						1			0			2

## Sheet: DAPT analysis
BF			BM
0			1
1			1
1			1
1			1
1			1	5/2.8
1			3
1			3
1			3	3/1.7
1			6
1			6						1	2	3	6	12			1	2	3	6	12
1			6					DCS	56.7	6.5	18.9	2.3	15.6		DCS	100	43.3	36.8	17.9	15.6
1			6					Usual popn	2.8	0	1.7	5	90.5
1			6
1			6													1	2	3	6	12
1			6												Usual popn	100	97.2	97.2	95.5	90.5
1			6
1			6	9/5.0
1			12
1			12
1			12
1			12
1			12
1			12
1			12
1			12
1			12
1			12
1			12
1			12
1			12
1			12
1			12
1			12
1			12
1			12
1			12
1			12
1			12
1			12
1			12
1			12
1			12
1			12
1			12
1			12
1			12
1			12
1			12
1			12
1			12
1			12
1			12
1			12
1			12
1			12
1			12
1			12
1			12
1			12
1			12
1			12
1			12
1			12
1			12
1			12
1			12
1			12
1			12
1			12
1			12
1			12
1			12
1			12
1			12
1			12
1			12
1			12
1			12
1			12
1			12
1			12
1			12
1			12
1			12
1			12
1			12
1			12
1			12
1			12
1			12
1			12
1			12
1			12
1			12
1			12
1			12
1			12
1			12
1			12
1			12
1			12
1			12
1			12
1			12
1			12
1			12
1			12
1			12
1			12
1			12
1			12
1			12
1			12
1			12
1			12
1			12
1			12
1			12
1			12
1			12
1			12
1			12
1	123/56.7		12
2			12
2			12
2			12
2			12
2			12
2			12
2			12
2			12
2			12
2			12
2			12
2			12
2			12
2	14/6.5		12
3			12
3			12
3			12
3			12
3			12
3			12
3			12
3			12
3			12
3			12
3			12
3			12
3			12
3			12
3			12
3			12
3			12
3			12
3			12
3			12
3			12
3			12
3			12
3			12
3			12
3			12
3			12
3			12
3			12
3			12
3			12
3			12
3			12
3			12
3			12
3			12
3			12
3			12
3			12
3			12
3	41/18.9		12
6			12
6			12
6			12	164/90.6
6
6	5/2.3
12
12
12
12
12
12
12
12
12
12
12
12
12
12
12
12
12
12
12
12
12
12
12
12
12
12
12
12
12
12
12
12
12
12	34/15.6
3.2765			11.2486
3.90478			2.43791
